# Supplementary material for: 4-[(3-Oxo-1,3-dihydro-2-benzofuran-1-yl)amino]­benzoic acid
Source: Acta Crystallogr Sect E Struct Rep Online. 2010 Nov 30;66(Pt 12):o3364. doi: 10.1107/S1600536810048695 (PMC3011496; doi:10.1107/S1600536810048695)
Supplement: Supplementary file 2 [file e-66-o3364-Isup2.hkl]

# 
# h,k,l, Fc-squared, Fo-squared, sigma(Fo-squared) and status flag 
# 
data_I
_shelx_title ' f in P-1' 
_shelx_refln_list_code          4 
_shelx_F_calc_maximum      113.79 
_exptl_crystal_F_000       280.00 
_reflns_d_resolution_high  0.8348 
 
loop_ 
 _symmetry_equiv_pos_as_xyz 
 'x, y, z' 
 '-x, -y, -z' 
 
_cell_length_a     5.9727 
_cell_length_b     6.9872 
_cell_length_c    15.4508 
_cell_angle_alpha  78.135 
_cell_angle_beta   87.217 
_cell_angle_gamma  77.804 
 
_shelx_F_squared_multiplier     1.000 
 
loop_ 
 _refln_index_h 
 _refln_index_k 
 _refln_index_l 
 _refln_F_squared_calc 
 _refln_F_squared_meas 
 _refln_F_squared_sigma 
 _refln_observed_status 
   1   0   0       23.02       13.91      0.30 o 
   2   0   0      154.69      155.79      1.91 o 
   3   0   0       43.07       45.32      0.64 o 
   4   0   0        5.83        5.57      0.34 o 
   5   0   0        3.16        3.41      0.64 o 
   6   0   0        0.57        0.85      0.33 o 
  -6   1   0        0.55        0.52      0.27 o 
  -5   1   0       10.36        9.75      0.56 o 
  -4   1   0       17.59       19.80      0.57 o 
  -3   1   0       39.21       50.88      0.76 o 
  -2   1   0      402.32      436.28      3.57 o 
  -1   1   0      648.94      619.08      4.91 o 
   0   1   0      251.55      257.69      2.09 o 
   1   1   0      299.35      279.81      2.27 o 
   2   1   0        8.87        9.94      0.19 o 
   3   1   0      282.26      275.74      2.40 o 
   4   1   0       10.86       11.80      0.31 o 
   5   1   0      441.67      447.20      7.40 o 
   6   1   0        0.00       -0.18      0.25 o 
   7   1   0        6.44        7.64      0.66 o 
  -6   2   0        4.88        5.17      0.56 o 
  -5   2   0       72.45       63.53      1.53 o 
  -4   2   0        1.85        0.99      0.48 o 
  -3   2   0      224.95      232.74      2.24 o 
  -2   2   0       10.83       11.45      0.26 o 
  -1   2   0       18.40       10.17      0.22 o 
   0   2   0     1348.02     1323.81     10.41 o 
   1   2   0      276.72      256.97      2.13 o 
   2   2   0     1164.59     1156.24      9.09 o 
   3   2   0       76.53       81.72      0.90 o 
   4   2   0       30.32       33.59      0.61 o 
   5   2   0       23.70       25.19      0.63 o 
   6   2   0        2.65        2.42      0.37 o 
   7   2   0        0.05        0.06      0.25 o 
  -5   3   0       53.26       52.34      1.42 o 
  -4   3   0       67.44       67.79      1.50 o 
  -3   3   0       58.57       64.98      0.86 o 
  -2   3   0       88.52       94.61      1.05 o 
  -1   3   0        8.43       13.89      0.29 o 
   0   3   0     1803.74     1906.49     27.08 o 
   1   3   0      197.10      201.25      1.76 o 
   2   3   0      371.42      408.77      3.54 o 
   3   3   0        4.03        5.99      0.24 o 
   4   3   0       85.53       91.58      1.07 o 
   5   3   0       91.86       92.30      1.30 o 
   6   3   0       25.06       25.76      0.86 o 
   7   3   0        7.16        9.62      0.66 o 
  -5   4   0       67.07       65.15      2.07 o 
  -4   4   0       20.32       20.88      0.83 o 
  -3   4   0        8.24        8.48      0.37 o 
  -2   4   0      124.69      125.29      1.35 o 
  -1   4   0        1.68        1.07      0.12 o 
   0   4   0       24.01       20.95      0.37 o 
   1   4   0      414.82      466.51      3.87 o 
   2   4   0      113.64      105.82      1.79 o 
   3   4   0        3.80        4.07      0.20 o 
   4   4   0       70.91       71.46      0.93 o 
   5   4   0        4.91        5.65      0.32 o 
   6   4   0       20.88       22.71      1.43 o 
  -4   5   0        3.24        3.28      0.53 o 
  -3   5   0       25.65       27.46      0.86 o 
  -2   5   0       54.01       53.47      0.81 o 
  -1   5   0       61.58       65.85      0.86 o 
   0   5   0      123.15      118.77      1.50 o 
   1   5   0       19.18       19.52      0.48 o 
   2   5   0      101.30       97.80      1.32 o 
   3   5   0        0.70        1.13      0.22 o 
   4   5   0       23.94       23.73      0.79 o 
   5   5   0        9.88        9.40      0.56 o 
   6   5   0       13.53       11.67      0.95 o 
  -3   6   0        3.85        3.50      0.53 o 
  -2   6   0       37.15       37.95      1.17 o 
  -1   6   0       13.81       15.75      0.51 o 
   0   6   0      164.57      170.16      2.07 o 
   1   6   0      126.45      121.04      2.71 o 
   2   6   0       38.64       33.57      0.97 o 
   3   6   0      146.87      140.73      2.39 o 
   4   6   0      177.52      175.75      2.80 o 
   5   6   0        3.08        4.25      0.43 o 
  -2   7   0        1.38        2.44      0.53 o 
  -1   7   0        1.07        1.17      0.27 o 
   0   7   0        0.02       -0.19      0.18 o 
   1   7   0        0.27        1.24      0.53 o 
   2   7   0        6.33        6.40      0.51 o 
   3   7   0        1.40        0.85      0.30 o 
   4   7   0       14.51       18.83      1.75 o 
   0   8   0        0.41        1.08      0.33 o 
   1   8   0        0.00       -0.35      0.27 o 
   2   8   0        0.94        0.87      0.33 o 
  -2  -8   1        6.26        5.05      0.51 o 
  -1  -8   1       12.89       13.60      0.74 o 
  -4  -7   1        5.46        5.46      0.48 o 
  -3  -7   1        4.51        4.21      0.45 o 
  -2  -7   1        0.14        0.05      0.23 o 
  -1  -7   1        1.21        0.92      0.25 o 
   0  -7   1        7.76        5.92      0.48 o 
   1  -7   1        2.80        2.74      0.41 o 
   2  -7   1       12.52       11.99      0.85 o 
  -5  -6   1        0.53        1.33      0.33 o 
  -4  -6   1       30.85       35.32      1.04 o 
  -3  -6   1       31.12       29.85      0.92 o 
  -2  -6   1        0.97        0.38      0.32 o 
  -1  -6   1        3.49        2.89      0.26 o 
   0  -6   1       13.51       12.45      0.54 o 
   1  -6   1        0.01        0.18      0.15 o 
   2  -6   1       47.40       47.03      1.13 o 
   3  -6   1       16.83       20.48      1.17 o 
  -5  -5   1       10.01        7.25      0.41 o 
  -4  -5   1       23.53       20.26      0.58 o 
  -3  -5   1       48.34       48.77      1.09 o 
  -2  -5   1        2.57        1.73      0.20 o 
  -1  -5   1        2.22        2.13      0.20 o 
   0  -5   1       13.31       12.66      0.38 o 
   1  -5   1       82.28       84.53      1.20 o 
   2  -5   1       55.17       57.75      0.84 o 
   3  -5   1        0.10        0.05      0.15 o 
   4  -5   1       34.05       35.50      1.12 o 
  -6  -4   1        0.21        0.33      0.27 o 
  -5  -4   1      103.68      101.44      1.48 o 
  -4  -4   1       12.19       11.99      0.41 o 
  -3  -4   1        1.12        0.71      0.14 o 
  -2  -4   1        5.84        2.86      0.20 o 
  -1  -4   1        0.00        0.19      0.08 o 
   0  -4   1        7.55        8.02      0.26 o 
   1  -4   1        2.97        1.97      0.16 o 
   2  -4   1      274.39      281.63      2.59 o 
   3  -4   1      191.91      189.76      2.23 o 
   4  -4   1        0.47        2.37      1.06 o 
   5  -4   1        4.10        3.21      0.45 o 
  -7  -3   1        4.43        4.88      0.85 o 
  -6  -3   1       11.34       12.20      0.67 o 
  -5  -3   1      146.37      148.84      1.95 o 
  -4  -3   1       52.75       53.85      1.03 o 
  -3  -3   1      152.54      166.35      1.60 o 
  -2  -3   1       28.09       32.62      0.46 o 
  -1  -3   1        4.62        6.00      0.15 o 
   0  -3   1      492.42      567.93      4.61 o 
   1  -3   1      370.00      361.71      3.07 o 
   2  -3   1       72.08       70.17      0.86 o 
   3  -3   1       22.40       21.62      0.84 o 
   4  -3   1        0.13        0.15      0.32 o 
   5  -3   1        6.27        5.62      0.53 o 
  -7  -2   1        6.90        5.76      0.59 o 
  -6  -2   1       11.56       11.46      0.85 o 
  -5  -2   1       30.97       29.78      0.73 o 
  -4  -2   1       17.54       17.12      0.57 o 
  -3  -2   1      530.40      567.58      4.67 o 
  -2  -2   1      639.59      689.68      5.89 o 
  -1  -2   1      159.38      165.95      1.44 o 
   0  -2   1      626.01      616.38      4.91 o 
   1  -2   1      277.20      286.91      2.42 o 
   2  -2   1       70.81       66.72      0.75 o 
   3  -2   1       24.17       20.52      0.40 o 
   4  -2   1        7.03        4.58      0.29 o 
   5  -2   1       30.51       30.03      1.01 o 
   6  -2   1        0.30        1.17      0.53 o 
  -7  -1   1        5.14        4.70      0.51 o 
  -6  -1   1      113.86      113.83      2.39 o 
  -5  -1   1      519.63      505.46      6.32 o 
  -4  -1   1        1.44        0.85      0.11 o 
  -3  -1   1       16.18       17.93      0.32 o 
  -2  -1   1      173.84      170.80      1.51 o 
  -1  -1   1        0.11        0.25      0.06 o 
   0  -1   1        2.58        1.72      0.10 o 
   1  -1   1      295.17      322.83      2.64 o 
   2  -1   1      958.72      976.37      7.73 o 
   3  -1   1      229.20      254.58      2.26 o 
   4  -1   1        4.15        4.50      0.41 o 
   5  -1   1       17.62       18.89      1.17 o 
   6  -1   1        0.76        0.95      0.32 o 
  -6   0   1        0.19       -0.25      0.19 o 
  -5   0   1       14.25       12.73      0.59 o 
  -4   0   1      130.94      130.98      1.75 o 
  -3   0   1      328.86      325.61      2.79 o 
  -2   0   1      206.72      205.72      1.76 o 
  -1   0   1     2858.22     2487.68     44.91 o 
   1   0   1     1273.73     1267.71     11.51 o 
   2   0   1      133.27      109.10      1.18 o 
   3   0   1       16.04       15.29      0.30 o 
   4   0   1      116.39      116.96      1.25 o 
   5   0   1        1.09        1.12      0.30 o 
   6   0   1       20.35       20.75      1.17 o 
  -6   1   1        2.25        1.63      0.42 o 
  -5   1   1       18.92       19.42      0.79 o 
  -4   1   1        3.81        3.71      0.26 o 
  -3   1   1      780.93      847.47      6.84 o 
  -2   1   1      203.13      225.06      1.95 o 
  -1   1   1      355.39      347.77      3.26 o 
   0   1   1      526.17      482.71     11.62 o 
   1   1   1      352.82      344.24      2.77 o 
   2   1   1       92.13       83.00      0.84 o 
   3   1   1        0.30        0.15      0.09 o 
   4   1   1      165.53      156.58      1.58 o 
   5   1   1        2.29        2.30      0.58 o 
   6   1   1       14.23       15.00      1.11 o 
   7   1   1        1.33        0.79      0.33 o 
  -6   2   1       32.74       30.13      1.17 o 
  -5   2   1       35.88       29.71      1.01 o 
  -4   2   1       24.41       21.07      0.95 o 
  -3   2   1       89.39       95.64      1.06 o 
  -2   2   1      369.75      395.81      3.30 o 
  -1   2   1       41.57       45.22      0.53 o 
   0   2   1      670.23      619.72      5.57 o 
   1   2   1      219.64      182.92      1.57 o 
   2   2   1      300.61      258.81      2.21 o 
   3   2   1        6.40        4.69      0.18 o 
   4   2   1       65.66       65.80      0.85 o 
   5   2   1       25.76       24.04      0.54 o 
   6   2   1      117.61      118.93      2.24 o 
   7   2   1        2.73        2.32      0.43 o 
  -5   3   1       38.38       36.58      3.71 o 
  -4   3   1        4.55        2.76      0.33 o 
  -3   3   1       84.26       84.20      1.00 o 
  -2   3   1      394.04      373.97      3.22 o 
  -1   3   1        6.30        9.15      0.23 o 
   0   3   1      118.12      129.74      1.19 o 
   1   3   1     1011.06      982.96      9.69 o 
   2   3   1       51.53       44.56      0.65 o 
   3   3   1      539.98      584.70      4.82 o 
   4   3   1       17.50       17.73      0.40 o 
   5   3   1       45.09       49.72      0.79 o 
   6   3   1       15.69       16.30      0.90 o 
   7   3   1        0.33        0.57      0.69 o 
  -5   4   1        2.98        2.60      0.45 o 
  -4   4   1       40.71       38.08      1.09 o 
  -3   4   1      183.35      184.75      2.26 o 
  -2   4   1       56.85       62.17      0.82 o 
  -1   4   1      110.01      108.90      1.16 o 
   0   4   1       10.42       13.22      0.32 o 
   1   4   1       50.11       59.97      0.68 o 
   2   4   1       17.35       14.93      0.33 o 
   3   4   1       30.46       32.55      0.54 o 
   4   4   1       12.58       11.11      0.38 o 
   5   4   1       25.79       23.87      0.54 o 
   6   4   1        1.40        0.64      0.32 o 
  -4   5   1        6.37        7.30      0.56 o 
  -3   5   1        8.22        7.60      0.48 o 
  -2   5   1      702.04      737.23      6.41 o 
  -1   5   1      234.71      243.72      2.29 o 
   0   5   1        0.34        0.32      0.11 o 
   1   5   1       97.90       99.72      1.07 o 
   2   5   1       19.03       22.49      0.59 o 
   3   5   1        7.16        5.16      0.41 o 
   4   5   1       50.36       46.38      1.12 o 
   5   5   1       57.50       56.56      1.31 o 
   6   5   1        3.48        2.97      0.64 o 
  -3   6   1        4.50        3.47      0.38 o 
  -2   6   1       49.97       55.08      0.99 o 
  -1   6   1        0.07       -0.02      0.18 o 
   0   6   1      172.30      177.90      2.72 o 
   1   6   1       96.73       89.63      1.68 o 
   2   6   1       43.80       47.62      1.43 o 
   3   6   1      295.41      305.11      4.22 o 
   4   6   1       31.78       28.90      1.80 o 
   5   6   1        0.51        0.24      0.25 o 
  -2   7   1       30.69       30.66      1.27 o 
  -1   7   1        7.58        7.00      0.51 o 
   0   7   1        3.78        5.12      0.48 o 
   1   7   1      200.78      197.72      3.06 o 
   2   7   1        0.38        0.79      0.25 o 
   3   7   1       16.35       15.12      0.74 o 
   4   7   1       25.91       25.26      1.64 o 
   5   7   1        0.21       -0.34      0.23 o 
   0   8   1        3.06        2.48      0.43 o 
   1   8   1        0.00        0.00      0.53 o 
   2   8   1       18.63       18.23      0.82 o 
   3   8   1        3.57        4.07      0.51 o 
  -4  -7   2        8.54       10.17      0.63 o 
  -3  -7   2       11.02        9.75      0.59 o 
  -2  -7   2        3.55        2.46      0.38 o 
  -1  -7   2       50.12       45.82      1.19 o 
   0  -7   2       19.59       16.94      1.06 o 
   1  -7   2       15.26       16.55      0.95 o 
   2  -7   2       20.38       26.84      1.27 o 
  -5  -6   2        0.35        0.39      0.25 o 
  -4  -6   2        1.79        2.17      0.38 o 
  -3  -6   2        4.37        3.93      0.74 o 
  -2  -6   2       92.41       94.64      1.39 o 
  -1  -6   2       61.08       53.96      1.04 o 
   0  -6   2      127.77      109.58      1.53 o 
   1  -6   2      118.36      113.53      1.59 o 
   2  -6   2        2.89        3.50      0.38 o 
   3  -6   2        0.02       -0.32      0.32 o 
  -6  -5   2        6.14        5.20      0.85 o 
  -5  -5   2        2.05        1.73      0.28 o 
  -4  -5   2        7.15        5.25      0.32 o 
  -3  -5   2        0.69        0.59      0.20 o 
  -2  -5   2      718.91      676.46      6.60 o 
  -1  -5   2      216.05      218.29      2.44 o 
   0  -5   2       75.55       74.88      1.12 o 
   1  -5   2       15.72       15.51      0.75 o 
   2  -5   2       38.59       42.44      1.01 o 
   3  -5   2        0.02       -0.13      0.21 o 
   4  -5   2        0.03        0.05      0.23 o 
  -6  -4   2        2.49        2.31      0.41 o 
  -5  -4   2       52.83       51.97      2.28 o 
  -4  -4   2        0.17        0.30      0.14 o 
  -3  -4   2       76.37       76.39      1.12 o 
  -2  -4   2       29.22       29.69      0.58 o 
  -1  -4   2       95.76       90.28      1.20 o 
   0  -4   2        2.58        3.30      0.15 o 
   1  -4   2       17.11       19.17      0.42 o 
   2  -4   2      368.26      370.07      3.26 o 
   3  -4   2      482.05      482.51      4.84 o 
   4  -4   2        1.07        0.74      0.30 o 
   5  -4   2        0.04        0.24      0.25 o 
  -6  -3   2       10.89       11.30      1.86 o 
  -5  -3   2       32.42       32.25      0.76 o 
  -4  -3   2        4.21        5.54      0.24 o 
  -3  -3   2       51.56       50.83      0.67 o 
  -2  -3   2       45.45       47.53      0.58 o 
  -1  -3   2      953.87      942.80      8.73 o 
   0  -3   2      377.26      401.30      3.31 o 
   1  -3   2      212.38      225.85      2.02 o 
   2  -3   2      121.86      123.42      1.29 o 
   3  -3   2       79.34       76.26      1.15 o 
   4  -3   2        7.91        8.11      0.56 o 
   5  -3   2        6.67        6.61      0.56 o 
  -7  -2   2       16.04       16.29      0.84 o 
  -6  -2   2        0.51        0.38      0.20 o 
  -5  -2   2       28.53       27.19      0.69 o 
  -4  -2   2        7.20       10.40      0.31 o 
  -3  -2   2       41.09       41.69      0.58 o 
  -2  -2   2        0.15        1.02      0.08 o 
  -1  -2   2      192.91      156.14      1.63 o 
   0  -2   2      357.81      382.52      3.10 o 
   1  -2   2       22.05       19.98      0.33 o 
   2  -2   2      376.52      369.90      3.12 o 
   3  -2   2       23.68       20.36      0.50 o 
   4  -2   2       15.82       16.84      0.49 o 
   5  -2   2       90.88       79.20      1.72 o 
   6  -2   2        0.07       -0.05      0.23 o 
  -7  -1   2       22.69       24.07      0.99 o 
  -6  -1   2      133.82      139.43      4.35 o 
  -5  -1   2       25.17       27.68      0.69 o 
  -4  -1   2       19.26       19.28      1.01 o 
  -3  -1   2        2.42        3.67      0.23 o 
  -2  -1   2       11.53        5.94      0.18 o 
  -1  -1   2      464.85      479.09      4.33 o 
   0  -1   2        6.60        8.82      0.20 o 
   1  -1   2        4.71        5.10      0.14 o 
   2  -1   2      530.98      543.88      4.42 o 
   3  -1   2       22.11       28.08      0.44 o 
   4  -1   2        7.77       10.60      0.36 o 
   5  -1   2        6.71        7.02      0.85 o 
   6  -1   2       49.36       47.17      3.02 o 
  -6   0   2        0.01       -0.26      0.18 o 
  -5   0   2        2.90        2.42      0.26 o 
  -4   0   2       31.60       35.08      0.69 o 
  -3   0   2       78.43       84.85      0.90 o 
  -2   0   2      314.46      311.05      2.57 o 
  -1   0   2     4374.87     4594.07    120.27 o 
   0   0   2      528.71      468.49      9.79 o 
   1   0   2      351.01      381.53      3.50 o 
   2   0   2        0.29        0.89      0.08 o 
   3   0   2        7.15        5.18      0.18 o 
   4   0   2      317.88      333.83      5.74 o 
   5   0   2        0.88        0.79      0.25 o 
   6   0   2       24.69       26.06      0.97 o 
  -6   1   2        0.41       -0.05      0.27 o 
  -5   1   2       29.16       29.38      0.97 o 
  -4   1   2       59.17       65.35      1.36 o 
  -3   1   2        2.62        4.51      0.25 o 
  -2   1   2      341.41      361.28      4.12 o 
  -1   1   2      605.47      663.08      5.24 o 
   0   1   2     1572.25     1554.47     14.08 o 
   1   1   2      612.93      612.95      4.87 o 
   2   1   2       77.80       71.75      0.74 o 
   3   1   2      672.52      685.92      5.57 o 
   4   1   2        6.49        5.60      0.22 o 
   5   1   2        6.62        6.09      0.37 o 
   6   1   2        1.90        2.36      0.41 o 
   7   1   2        6.52        7.55      0.80 o 
  -6   2   2        9.34        7.78      0.63 o 
  -5   2   2       37.33       37.58      1.12 o 
  -4   2   2        1.33        2.51      0.33 o 
  -3   2   2       13.24        9.37      0.38 o 
  -2   2   2      433.82      450.42      3.73 o 
  -1   2   2      167.07      164.17      1.45 o 
   0   2   2      658.04      655.94      5.21 o 
   1   2   2       65.69       67.03      0.66 o 
   2   2   2       79.45       83.91      1.00 o 
   3   2   2        0.59        0.70      0.11 o 
   4   2   2       65.95       67.43      0.96 o 
   5   2   2       31.30       32.13      0.68 o 
   6   2   2      177.39      191.29      3.10 o 
   7   2   2       11.51       11.70      0.74 o 
  -5   3   2       26.46       20.09      1.49 o 
  -4   3   2        1.47        1.05      0.25 o 
  -3   3   2        6.93        5.32      0.55 o 
  -2   3   2       47.49       41.72      0.58 o 
  -1   3   2       24.25       23.63      0.40 o 
   0   3   2       66.21       72.44      0.74 o 
   1   3   2       25.63       28.68      0.51 o 
   2   3   2       74.64       61.16      0.71 o 
   3   3   2      296.19      301.95      2.67 o 
   4   3   2       26.88       21.70      0.45 o 
   5   3   2        7.01        7.69      0.41 o 
   6   3   2        0.03       -0.26      0.18 o 
   7   3   2        0.05        0.44      0.27 o 
  -5   4   2        5.29        5.23      0.53 o 
  -4   4   2       14.61       16.90      0.71 o 
  -3   4   2        0.05        0.00      0.12 o 
  -2   4   2      194.67      197.41      1.92 o 
  -1   4   2        0.36        1.25      0.22 o 
   0   4   2      408.86      408.74      3.43 o 
   1   4   2      130.13      139.65      1.34 o 
   2   4   2        1.47        0.83      0.11 o 
   3   4   2       92.82       89.46      1.02 o 
   4   4   2       11.68       13.00      0.38 o 
   5   4   2       22.45       25.11      0.65 o 
   6   4   2        8.57        9.34      0.74 o 
  -4   5   2        0.19        0.48      0.25 o 
  -3   5   2       21.12       19.17      0.75 o 
  -2   5   2      368.83      377.72      3.38 o 
  -1   5   2        1.35        1.76      0.16 o 
   0   5   2       32.76       30.49      0.50 o 
   1   5   2      108.58      103.17      2.16 o 
   2   5   2       43.67       44.41      0.73 o 
   3   5   2       52.48       49.87      1.75 o 
   4   5   2       56.07       51.59      1.38 o 
   5   5   2        7.22        6.58      0.48 o 
   6   5   2        0.28        0.95      0.42 o 
  -3   6   2        5.43        6.15      0.64 o 
  -2   6   2       14.02       13.94      0.48 o 
  -1   6   2        6.59        6.93      0.33 o 
   0   6   2        3.92        5.17      0.41 o 
   1   6   2       61.99       62.70      1.34 o 
   2   6   2       52.24       47.00      2.55 o 
   3   6   2      113.10      101.82      1.90 o 
   4   6   2        9.18        6.30      1.17 o 
   5   6   2        0.02        0.16      0.23 o 
  -2   7   2        2.38        2.23      0.64 o 
  -1   7   2        1.78        1.38      0.33 o 
   0   7   2       61.85       59.67      1.40 o 
   1   7   2        5.67        5.17      0.48 o 
   2   7   2        4.04        4.47      0.41 o 
   3   7   2       22.48       20.59      0.82 o 
   4   7   2       19.21       20.14      1.27 o 
   5   7   2        0.63        0.64      0.33 o 
   0   8   2        3.98        4.81      0.48 o 
   1   8   2       38.01       38.28      1.15 o 
   2   8   2        0.39        0.06      0.25 o 
   3   8   2        0.06        0.02      0.25 o 
  -4  -7   3        3.32        2.10      0.42 o 
  -3  -7   3        4.76        4.67      0.48 o 
  -2  -7   3        1.39        2.13      0.33 o 
  -1  -7   3        0.10       -0.04      0.18 o 
   0  -7   3       14.85       16.31      1.64 o 
   1  -7   3        3.04        2.99      0.38 o 
  -5  -6   3        1.90        1.95      0.33 o 
  -4  -6   3       18.46       17.40      0.74 o 
  -3  -6   3        0.75        0.46      0.18 o 
  -2  -6   3       89.22       85.51      1.32 o 
  -1  -6   3      155.17      151.39      1.97 o 
   0  -6   3        5.99        2.17      0.26 o 
   1  -6   3       28.92       31.08      0.85 o 
   2  -6   3       56.39       54.28      1.59 o 
   3  -6   3        0.02        0.21      0.23 o 
  -6  -5   3        2.54        3.43      0.48 o 
  -5  -5   3        2.99        2.96      0.41 o 
  -4  -5   3        1.42        1.44      0.22 o 
  -3  -5   3      880.94      884.79      8.52 o 
  -2  -5   3       26.78       25.77      0.61 o 
  -1  -5   3      108.72       92.78      1.30 o 
   0  -5   3        1.04        0.85      0.17 o 
   1  -5   3       71.35       63.03      1.04 o 
   2  -5   3       16.07       16.36      0.64 o 
   3  -5   3       17.33       16.94      1.06 o 
   4  -5   3       23.71       29.71      1.49 o 
  -6  -4   3       19.89       23.28      0.94 o 
  -5  -4   3       38.38       32.36      1.38 o 
  -4  -4   3       21.82       20.04      0.56 o 
  -3  -4   3        0.40        0.84      0.14 o 
  -2  -4   3        0.06        0.18      0.12 o 
  -1  -4   3      231.24      226.57      2.47 o 
   0  -4   3      190.32      191.65      2.14 o 
   1  -4   3       58.33       52.14      0.70 o 
   2  -4   3      813.24      833.20      7.84 o 
   3  -4   3       47.04       47.01      0.87 o 
   4  -4   3       26.84       28.88      0.97 o 
   5  -4   3        1.08        1.84      0.41 o 
  -6  -3   3       35.49       35.03      1.16 o 
  -5  -3   3        7.68        7.70      0.53 o 
  -4  -3   3        0.06        0.27      0.15 o 
  -3  -3   3       66.55       56.85      0.73 o 
  -2  -3   3      158.87      159.54      1.49 o 
  -1  -3   3      140.16      128.20      1.49 o 
   0  -3   3      251.34      295.61      2.52 o 
   1  -3   3      257.89      259.13      2.28 o 
   2  -3   3       71.65       80.31      0.94 o 
   3  -3   3       14.50       13.78      0.45 o 
   4  -3   3      231.62      225.96      2.62 o 
   5  -3   3       33.47       34.14      1.12 o 
  -6  -2   3       23.14       24.69      0.94 o 
  -5  -2   3        4.43        4.19      0.46 o 
  -4  -2   3       52.56       57.89      0.84 o 
  -3  -2   3      766.69      817.13     10.56 o 
  -2  -2   3      532.87      565.32      4.58 o 
  -1  -2   3      510.59      482.28      4.58 o 
   0  -2   3      349.94      346.73      2.83 o 
   1  -2   3     1675.08     1789.28     13.96 o 
   2  -2   3        0.01        0.40      0.09 o 
   3  -2   3      145.59      143.92      1.72 o 
   4  -2   3        2.46        2.45      0.23 o 
   5  -2   3       11.65       10.89      0.63 o 
   6  -2   3       34.09       33.83      1.16 o 
  -6  -1   3        1.42        1.54      0.30 o 
  -5  -1   3       53.47       52.09      1.30 o 
  -4  -1   3       29.85       28.88      0.65 o 
  -3  -1   3       17.22       17.93      0.38 o 
  -2  -1   3      422.58      439.32      3.59 o 
  -1  -1   3     2633.45     2400.47     26.74 o 
   0  -1   3        3.47        1.32      0.11 o 
   1  -1   3      288.11      284.37      3.34 o 
   2  -1   3       87.34       87.24      1.27 o 
   3  -1   3      222.67      224.87      2.47 o 
   4  -1   3        5.40        6.42      0.29 o 
   5  -1   3        2.83        4.16      0.41 o 
   6  -1   3       30.95       29.18      1.04 o 
  -6   0   3       16.40       16.87      1.27 o 
  -5   0   3       13.49       15.87      1.27 o 
  -4   0   3       92.28       82.69      1.22 o 
  -3   0   3       10.56        9.78      0.22 o 
  -2   0   3      632.37      591.53      5.65 o 
  -1   0   3     2117.48     2074.53     23.57 o 
   0   0   3      770.24      756.04      8.14 o 
   1   0   3       20.39       13.55      0.25 o 
   2   0   3        5.75        5.29      0.20 o 
   3   0   3      151.32      161.85      1.54 o 
   4   0   3       59.24       63.98      1.01 o 
   5   0   3       10.83       10.33      0.42 o 
   6   0   3        4.11        4.39      0.48 o 
  -6   1   3        5.92        7.40      0.59 o 
  -5   1   3        5.50        5.21      0.33 o 
  -4   1   3       37.80       36.87      0.77 o 
  -3   1   3        0.03        0.05      0.11 o 
  -2   1   3      462.06      446.61      4.35 o 
  -1   1   3     5780.66     6008.87     47.37 o 
   0   1   3        0.58        1.36      0.12 o 
   1   1   3     8309.68     8106.57    111.06 o 
   2   1   3      558.74      592.07      5.65 o 
   3   1   3      170.13      168.45      1.59 o 
   4   1   3      135.65      131.71      1.65 o 
   5   1   3        0.34        0.19      0.17 o 
   6   1   3       36.55       34.54      3.08 o 
   7   1   3        0.13        0.02      0.27 o 
  -6   2   3        0.39        0.36      0.25 o 
  -5   2   3        4.93        4.47      0.48 o 
  -4   2   3       29.86       31.76      0.73 o 
  -3   2   3      196.41      209.21      2.39 o 
  -2   2   3       24.84       24.52      0.62 o 
  -1   2   3      340.16      380.82      3.14 o 
   0   2   3        2.89        2.34      0.11 o 
   1   2   3       98.86       95.12      1.06 o 
   2   2   3        6.47        7.72      0.25 o 
   3   2   3      135.51      130.02      1.31 o 
   4   2   3       21.78       21.17      0.44 o 
   5   2   3        8.73       10.42      0.42 o 
   6   2   3      148.00      164.01      3.08 o 
   7   2   3       19.85       19.41      0.92 o 
  -5   3   3        4.11        5.28      0.53 o 
  -4   3   3       10.50        7.71      0.73 o 
  -3   3   3        4.75        5.73      0.47 o 
  -2   3   3      190.62      185.16      1.75 o 
  -1   3   3       12.95       16.34      0.31 o 
   0   3   3      506.24      492.20      4.03 o 
   1   3   3      895.52      917.87      7.31 o 
   2   3   3      267.00      290.21      2.75 o 
   3   3   3      382.72      390.80      3.35 o 
   4   3   3      118.68      118.39      1.49 o 
   5   3   3       62.78       65.93      1.33 o 
   6   3   3        0.83        0.85      0.42 o 
   7   3   3        3.28        3.05      0.69 o 
  -5   4   3        3.11        3.20      0.45 o 
  -4   4   3        0.01        0.21      0.25 o 
  -3   4   3       15.10       13.77      0.52 o 
  -2   4   3        8.06        8.69      0.29 o 
  -1   4   3        1.64        2.63      0.17 o 
   0   4   3       96.65       98.23      1.01 o 
   1   4   3       21.85       20.98      0.44 o 
   2   4   3      104.88      109.44      1.12 o 
   3   4   3        1.99        2.93      0.25 o 
   4   4   3      270.18      271.45      3.18 o 
   5   4   3        1.54        1.61      0.22 o 
   6   4   3        1.35        1.80      0.42 o 
  -4   5   3       21.10       23.63      0.94 o 
  -3   5   3       78.23       80.84      1.35 o 
  -2   5   3        0.29        0.21      0.14 o 
  -1   5   3       51.19       51.64      0.72 o 
   0   5   3        1.01        0.89      0.14 o 
   1   5   3        8.36        7.34      0.40 o 
   2   5   3       29.49       29.73      0.67 o 
   3   5   3       25.91       28.26      0.64 o 
   4   5   3       33.70       31.02      0.84 o 
   5   5   3        9.42        9.82      0.74 o 
   6   5   3        3.97        4.35      0.64 o 
  -3   6   3       16.09       16.44      1.06 o 
  -2   6   3       41.88       45.90      1.19 o 
  -1   6   3        6.28        6.56      0.36 o 
   0   6   3       41.20       45.07      0.82 o 
   1   6   3       65.48       69.47      2.92 o 
   2   6   3        2.81        2.38      0.48 o 
   3   6   3       69.89       68.30      1.50 o 
   4   6   3        8.34        6.60      0.69 o 
   5   6   3        1.25        2.29      0.64 o 
  -2   7   3        0.05        0.00      0.42 o 
  -1   7   3       29.39       31.79      0.99 o 
   0   7   3       29.30       28.93      0.97 o 
   1   7   3       24.90       27.64      0.92 o 
   2   7   3        1.56        0.91      0.42 o 
   3   7   3        5.51        6.91      0.56 o 
   4   7   3       23.82       29.45      1.04 o 
   5   7   3       21.07       19.84      0.86 o 
   0   8   3        6.21        6.26      0.53 o 
   1   8   3        6.01        5.79      1.11 o 
   2   8   3        0.04        0.03      0.25 o 
   3   8   3        0.22        0.45      0.33 o 
  -3  -7   4       30.79       28.75      0.99 o 
  -2  -7   4        0.10        0.05      0.23 o 
  -1  -7   4        4.00        4.82      0.36 o 
   0  -7   4        3.88        4.95      0.36 o 
   1  -7   4        0.09        0.44      0.25 o 
  -5  -6   4        1.42        0.21      0.42 o 
  -4  -6   4        4.02        6.07      0.58 o 
  -3  -6   4        3.42        4.55      0.57 o 
  -2  -6   4        4.57        6.95      0.36 o 
  -1  -6   4       17.11       14.23      0.60 o 
   0  -6   4        3.38        3.21      0.34 o 
   1  -6   4        3.10        4.43      0.38 o 
   2  -6   4        0.01        0.15      0.18 o 
   3  -6   4       13.25       13.43      0.68 o 
  -5  -5   4       21.06       20.02      0.90 o 
  -4  -5   4        4.78        6.48      0.87 o 
  -3  -5   4      323.59      314.11      3.90 o 
  -2  -5   4       56.12       47.46      0.89 o 
  -1  -5   4       91.36       90.07      1.28 o 
   0  -5   4       23.70       22.46      0.63 o 
   1  -5   4      214.11      206.29      2.41 o 
   2  -5   4       30.37       28.34      0.83 o 
   3  -5   4       11.78       12.98      0.63 o 
   4  -5   4        0.05        0.64      0.42 o 
  -6  -4   4       66.00       59.72      1.61 o 
  -5  -4   4        0.55        0.06      0.21 o 
  -4  -4   4       20.01       19.48      0.56 o 
  -3  -4   4        0.33        0.24      0.14 o 
  -2  -4   4       41.43       42.68      0.95 o 
  -1  -4   4        8.08        9.80      0.42 o 
   0  -4   4        2.19        3.30      0.25 o 
   1  -4   4        2.27        1.48      0.20 o 
   2  -4   4       26.32       26.22      0.58 o 
   3  -4   4       74.90       73.91      1.18 o 
   4  -4   4        9.18       10.45      0.48 o 
   5  -4   4        7.15        7.47      0.59 o 
  -6  -3   4       24.17       23.84      0.94 o 
  -5  -3   4       38.25       34.82      1.11 o 
  -4  -3   4       11.89        8.32      0.36 o 
  -3  -3   4        0.07        0.21      0.12 o 
  -2  -3   4        2.24        2.08      0.15 o 
  -1  -3   4      152.26      169.48      1.89 o 
   0  -3   4        0.00        0.00      0.05 o 
   1  -3   4      106.23       92.54      1.12 o 
   2  -3   4       79.74       77.59      1.08 o 
   3  -3   4      299.64      306.35      3.26 o 
   4  -3   4       38.57       38.01      0.92 o 
   5  -3   4       42.38       46.70      1.30 o 
  -6  -2   4      100.44      107.84      1.96 o 
  -5  -2   4        0.70        0.57      0.22 o 
  -4  -2   4       15.77       18.72      0.76 o 
  -3  -2   4        7.16        5.06      0.19 o 
  -2  -2   4      461.49      505.85      4.13 o 
  -1  -2   4       74.43       80.25      1.14 o 
   0  -2   4      296.76      307.41      3.03 o 
   1  -2   4      110.15      141.05      1.31 o 
   2  -2   4       10.24       13.63      0.29 o 
   3  -2   4        5.42        6.46      0.32 o 
   4  -2   4       94.36       95.02      1.39 o 
   5  -2   4       26.43       25.79      0.95 o 
   6  -2   4       16.95       18.26      0.89 o 
  -6  -1   4        2.46        2.24      0.31 o 
  -5  -1   4        1.38        1.08      0.22 o 
  -4  -1   4       27.02       29.23      0.65 o 
  -3  -1   4        5.22        2.99      0.15 o 
  -2  -1   4       69.38       85.44      0.86 o 
  -1  -1   4        2.21        0.66      0.10 o 
   0  -1   4      356.79      324.98      4.01 o 
   1  -1   4      106.12      115.15      1.06 o 
   2  -1   4      101.15      110.12      1.30 o 
   3  -1   4       50.21       54.16      0.87 o 
   4  -1   4        8.42        9.11      0.38 o 
   5  -1   4      148.19      145.73      2.28 o 
   6  -1   4        1.51        1.07      0.37 o 
  -6   0   4        1.45        0.78      0.48 o 
  -5   0   4      358.79      355.47      3.93 o 
  -4   0   4      502.98      478.42      4.92 o 
  -3   0   4       23.20       22.70      0.65 o 
  -2   0   4       63.24       71.98      0.93 o 
  -1   0   4       78.92       81.78      0.77 o 
   0   0   4      489.05      541.09      4.30 o 
   1   0   4      233.30      243.59      2.04 o 
   2   0   4       78.02       77.15      0.98 o 
   3   0   4      432.43      481.31      4.67 o 
   4   0   4        1.39        2.00      0.20 o 
   5   0   4        9.63        9.54      0.42 o 
   6   0   4        9.16       10.10      0.63 o 
  -6   1   4        0.50        0.92      0.33 o 
  -5   1   4        0.04       -0.13      0.14 o 
  -4   1   4        1.37        1.60      0.23 o 
  -3   1   4        6.36        4.75      0.30 o 
  -2   1   4       18.60       23.02      0.47 o 
  -1   1   4     4725.61     4687.41     76.25 o 
   0   1   4    12947.48    13518.68    130.44 o 
   1   1   4     5792.49     5823.01     59.01 o 
   2   1   4      295.56      292.14      3.51 o 
   3   1   4      189.38      198.95      1.83 o 
   4   1   4       19.86       22.63      0.69 o 
   5   1   4       24.52       23.37      0.61 o 
   6   1   4        5.77        4.52      0.48 o 
  -6   2   4        2.31        2.08      0.41 o 
  -5   2   4        4.49        4.44      0.48 o 
  -4   2   4       31.83       31.34      0.86 o 
  -3   2   4        1.79        2.74      0.22 o 
  -2   2   4     1155.35     1209.98      9.64 o 
  -1   2   4        0.29        0.62      0.10 o 
   0   2   4      249.87      212.04      1.80 o 
   1   2   4      168.66      153.88      1.60 o 
   2   2   4       25.24       25.94      0.41 o 
   3   2   4      102.12      102.30      1.07 o 
   4   2   4      102.67      105.08      1.18 o 
   5   2   4      317.17      329.10      4.03 o 
   6   2   4        5.59        6.17      0.51 o 
   7   2   4        1.39        2.03      0.41 o 
  -5   3   4       29.49       25.74      0.97 o 
  -4   3   4       69.86       60.33      2.04 o 
  -3   3   4       10.53       11.89      0.42 o 
  -2   3   4       41.50       42.56      0.59 o 
  -1   3   4      486.76      469.21      3.88 o 
   0   3   4        1.26        0.64      0.08 o 
   1   3   4       14.79       13.80      0.32 o 
   2   3   4      102.81      100.08      1.22 o 
   3   3   4      218.89      204.19      1.92 o 
   4   3   4        0.14        0.67      0.15 o 
   5   3   4      106.99      107.90      1.78 o 
   6   3   4       37.03       39.05      0.87 o 
  -5   4   4       22.06       19.87      1.22 o 
  -4   4   4        4.38        3.91      0.41 o 
  -3   4   4      192.72      188.63      2.35 o 
  -2   4   4        0.06        0.34      0.13 o 
  -1   4   4      112.49      106.97      1.15 o 
   0   4   4      162.84      167.93      1.57 o 
   1   4   4      487.25      510.73      7.68 o 
   2   4   4        8.31       10.53      0.34 o 
   3   4   4       26.46       22.85      0.69 o 
   4   4   4        0.49        0.39      0.15 o 
   5   4   4       43.68       43.74      0.88 o 
   6   4   4        2.79        2.33      0.53 o 
  -4   5   4       23.44       25.05      0.94 o 
  -3   5   4        3.08        2.29      0.34 o 
  -2   5   4      102.60      107.27      1.53 o 
  -1   5   4        2.08        2.10      0.20 o 
   0   5   4        6.69        7.98      0.41 o 
   1   5   4       26.09       26.61      0.66 o 
   2   5   4      116.07      126.12      2.02 o 
   3   5   4       37.95       36.90      0.79 o 
   4   5   4       33.29       33.16      0.73 o 
   5   5   4        5.15        5.94      0.37 o 
   6   5   4        1.93        3.29      0.53 o 
  -3   6   4        6.73        7.70      0.56 o 
  -2   6   4       15.22       16.59      0.71 o 
  -1   6   4      317.80      338.73      3.60 o 
   0   6   4        0.06        0.05      0.14 o 
   1   6   4       10.30       11.12      0.57 o 
   2   6   4       17.35       17.75      1.17 o 
   3   6   4       15.15       15.73      0.71 o 
   4   6   4       32.93       35.63      1.17 o 
   5   6   4        4.76        5.23      0.48 o 
  -2   7   4        0.11        0.64      0.53 o 
  -1   7   4       14.84       13.89      0.66 o 
   0   7   4      156.14      168.08      2.72 o 
   1   7   4       67.75       67.97      2.55 o 
   2   7   4        0.17       -0.11      0.23 o 
   3   7   4        7.17        6.72      0.56 o 
   4   7   4       63.48       63.87      2.02 o 
   5   7   4       24.99       25.71      1.01 o 
   0   8   4        7.23        8.01      0.59 o 
   1   8   4        0.76        0.93      0.33 o 
   2   8   4        3.09        2.85      0.43 o 
   3   8   4        3.93        4.41      0.51 o 
  -3  -7   5        6.94        9.32      0.63 o 
  -2  -7   5       17.44       17.04      0.93 o 
  -1  -7   5        1.73        0.92      0.22 o 
   0  -7   5       58.08       69.25      1.50 o 
  -4  -6   5       22.60       23.04      0.86 o 
  -3  -6   5        0.00        0.15      0.15 o 
  -2  -6   5        0.59        0.42      0.18 o 
  -1  -6   5       11.41       10.48      0.45 o 
   0  -6   5       18.04       15.47      0.52 o 
   1  -6   5        0.07       -0.13      0.18 o 
   2  -6   5       13.40       12.44      0.60 o 
  -5  -5   5        2.44        2.93      0.85 o 
  -4  -5   5       56.96       61.99      1.47 o 
  -3  -5   5       24.02       21.16      0.81 o 
  -2  -5   5       13.95       10.67      0.40 o 
  -1  -5   5        0.06        0.37      0.14 o 
   0  -5   5       45.66       52.49      0.94 o 
   1  -5   5       54.81       42.93      1.05 o 
   2  -5   5        0.78        1.15      0.32 o 
   3  -5   5        0.99        0.95      0.25 o 
  -6  -4   5        4.25        3.85      0.48 o 
  -5  -4   5       11.50       11.74      1.22 o 
  -4  -4   5        0.01        0.05      0.16 o 
  -3  -4   5        1.40        1.36      0.20 o 
  -2  -4   5      136.82      136.38      1.72 o 
  -1  -4   5       50.11       42.11      0.77 o 
   0  -4   5      202.78      204.78      2.89 o 
   1  -4   5       14.84       17.03      0.49 o 
   2  -4   5        5.15        4.21      0.53 o 
   3  -4   5        2.34        1.92      0.23 o 
   4  -4   5       31.14       31.69      0.79 o 
  -6  -3   5       13.53       16.03      0.83 o 
  -5  -3   5       72.59       69.12      1.61 o 
  -4  -3   5        8.31        7.12      0.48 o 
  -3  -3   5       94.63       93.11      1.26 o 
  -2  -3   5        0.04        0.11      0.09 o 
  -1  -3   5        9.45        9.11      0.31 o 
   0  -3   5        0.34        0.06      0.07 o 
   1  -3   5      226.85      225.96      2.35 o 
   2  -3   5      106.39      103.60      1.34 o 
   3  -3   5       31.10       31.29      0.71 o 
   4  -3   5      170.99      167.69      2.46 o 
   5  -3   5        4.01        4.72      0.85 o 
  -6  -2   5        1.81        2.05      0.41 o 
  -5  -2   5       68.30       72.40      2.07 o 
  -4  -2   5       19.21       18.48      0.53 o 
  -3  -2   5      145.80      152.75      1.50 o 
  -2  -2   5       26.39       26.02      0.92 o 
  -1  -2   5       80.43       90.94      1.14 o 
   0  -2   5     2876.01     2982.91     94.90 o 
   1  -2   5       18.30       20.04      0.34 o 
   2  -2   5      258.32      246.19      2.59 o 
   3  -2   5       47.87       46.18      0.83 o 
   4  -2   5        0.19       -0.03      0.14 o 
   5  -2   5       52.82       55.35      1.09 o 
   6  -2   5        1.13        0.81      0.33 o 
  -6  -1   5        4.59        4.39      0.54 o 
  -5  -1   5        2.23        2.77      0.32 o 
  -4  -1   5       10.84       12.30      0.45 o 
  -3  -1   5      397.95      420.03      3.54 o 
  -2  -1   5      130.47      118.58      1.14 o 
  -1  -1   5      186.96      200.73      1.75 o 
   0  -1   5       40.22       34.84      0.49 o 
   1  -1   5       49.50       44.99      0.51 o 
   2  -1   5       45.98       47.02      1.15 o 
   3  -1   5      108.79      101.80      1.34 o 
   4  -1   5       56.54       54.95      0.95 o 
   5  -1   5        3.47        3.61      0.29 o 
   6  -1   5        0.24        0.64      0.30 o 
  -6   0   5        0.63        1.01      0.30 o 
  -5   0   5      364.22      370.48      4.09 o 
  -4   0   5       92.01       87.04      1.30 o 
  -3   0   5      153.01      140.99      1.71 o 
  -2   0   5      156.76      149.93      2.70 o 
  -1   0   5      383.76      405.90      3.30 o 
   0   0   5       15.93       19.58      0.32 o 
   1   0   5      324.26      305.65      2.55 o 
   2   0   5      257.48      282.04      2.80 o 
   3   0   5       30.37       34.38      0.63 o 
   4   0   5       24.72       26.89      0.61 o 
   5   0   5       22.09       23.30      0.81 o 
   6   0   5       18.96       21.54      0.89 o 
  -6   1   5        2.64        2.32      0.41 o 
  -5   1   5       37.33       36.48      0.89 o 
  -4   1   5       29.61       30.29      0.79 o 
  -3   1   5      125.21      123.36      1.55 o 
  -2   1   5       75.76       79.61      1.04 o 
  -1   1   5       30.13       28.64      0.40 o 
   0   1   5      902.02      910.59      7.17 o 
   1   1   5       90.07      100.52      0.94 o 
   2   1   5       42.86       44.39      0.68 o 
   3   1   5       48.83       61.63      0.73 o 
   4   1   5       10.50       12.63      0.45 o 
   5   1   5      101.15      103.98      1.50 o 
   6   1   5       12.95       13.27      0.71 o 
  -6   2   5       10.58       12.45      0.76 o 
  -5   2   5       13.36       11.62      0.52 o 
  -4   2   5       14.11       14.80      0.51 o 
  -3   2   5       33.03       36.20      0.75 o 
  -2   2   5      218.67      240.81      2.12 o 
  -1   2   5      147.57      152.08      1.49 o 
   0   2   5       52.42       51.46      0.57 o 
   1   2   5      547.07      534.36      5.00 o 
   2   2   5      234.43      244.84      2.15 o 
   3   2   5       23.24       16.50      0.41 o 
   4   2   5        5.04        8.12      0.64 o 
   5   2   5        0.47        0.18      0.23 o 
   6   2   5       11.63       11.68      0.51 o 
  -5   3   5       11.62        8.32      0.69 o 
  -4   3   5       63.99       62.07      1.14 o 
  -3   3   5        0.47        0.71      0.18 o 
  -2   3   5       38.96       44.17      0.60 o 
  -1   3   5        3.33        6.32      0.26 o 
   0   3   5        3.51        1.74      0.11 o 
   1   3   5        0.01        0.04      0.06 o 
   2   3   5      180.95      170.14      1.59 o 
   3   3   5       77.17       77.31      1.01 o 
   4   3   5        5.45        7.03      0.28 o 
   5   3   5       25.87       23.73      0.63 o 
   6   3   5       35.59       37.33      3.13 o 
  -5   4   5        6.61        6.37      0.56 o 
  -4   4   5       10.74        7.66      0.45 o 
  -3   4   5        0.13        0.28      0.18 o 
  -2   4   5       37.54       35.93      0.71 o 
  -1   4   5       26.01       24.33      0.44 o 
   0   4   5       98.26       87.06      1.13 o 
   1   4   5      294.10      283.32      2.90 o 
   2   4   5       26.72       25.67      0.73 o 
   3   4   5      249.07      260.77      2.82 o 
   4   4   5       58.89       57.95      1.00 o 
   5   4   5       11.04       12.31      0.60 o 
   6   4   5        0.07        0.00      0.23 o 
  -4   5   5        0.01        0.05      0.23 o 
  -3   5   5       68.29       65.16      1.20 o 
  -2   5   5        0.22       -0.06      0.18 o 
  -1   5   5       78.91       78.41      1.13 o 
   0   5   5       21.84       20.88      0.52 o 
   1   5   5      124.64      130.20      1.61 o 
   2   5   5        2.36        2.89      0.53 o 
   3   5   5        3.40        3.67      0.28 o 
   4   5   5        8.06        8.01      0.38 o 
   5   5   5        4.18        5.39      0.63 o 
   6   5   5        0.77        0.70      0.32 o 
  -3   6   5        0.72        0.29      0.25 o 
  -2   6   5       85.23       84.13      1.68 o 
  -1   6   5      217.21      223.02      2.56 o 
   0   6   5       30.59       33.29      0.72 o 
   1   6   5        0.74        0.64      0.20 o 
   2   6   5       13.83       14.45      0.45 o 
   3   6   5       56.16       50.57      0.93 o 
   4   6   5        1.58        1.27      0.42 o 
   5   6   5        3.69        3.29      0.41 o 
  -2   7   5        9.54        9.62      0.63 o 
  -1   7   5       30.13       33.63      0.99 o 
   0   7   5       82.84       82.97      1.71 o 
   1   7   5       16.23       17.68      0.74 o 
   2   7   5        0.82        0.71      0.25 o 
   3   7   5       30.44       37.05      1.17 o 
   4   7   5       59.08       58.88      1.91 o 
   5   7   5        2.99        4.14      0.64 o 
   0   8   5        3.97        5.17      0.51 o 
   1   8   5       34.35       33.86      1.54 o 
   2   8   5       15.57       17.06      0.82 o 
   3   8   5        2.63        2.32      0.41 o 
  -2  -7   6       19.58       27.19      0.94 o 
  -1  -7   6        9.20       10.78      0.51 o 
   0  -7   6        0.52        0.80      0.30 o 
  -4  -6   6       37.76       41.97      1.29 o 
  -3  -6   6        0.69        0.97      0.21 o 
  -2  -6   6        7.33        7.85      0.40 o 
  -1  -6   6        1.03        0.82      0.21 o 
   0  -6   6       60.35       56.98      1.08 o 
   1  -6   6        2.42        1.52      0.30 o 
   2  -6   6        0.14        0.42      0.23 o 
  -5  -5   6       19.50       19.32      0.89 o 
  -4  -5   6        0.64        0.53      0.18 o 
  -3  -5   6       38.84       39.51      0.84 o 
  -2  -5   6      130.18      134.94      1.81 o 
  -1  -5   6       67.81       61.87      1.05 o 
   0  -5   6        7.43        8.90      0.38 o 
   1  -5   6      245.15      205.79      4.73 o 
   2  -5   6        3.18        3.83      0.38 o 
   3  -5   6        2.60        2.51      0.33 o 
  -6  -4   6        6.73        7.94      0.63 o 
  -5  -4   6        4.31        3.26      0.45 o 
  -4  -4   6       33.90       40.87      1.19 o 
  -3  -4   6       72.53       70.55      1.12 o 
  -2  -4   6     1127.99     1127.72     10.63 o 
  -1  -4   6      233.68      219.34      2.49 o 
   0  -4   6      215.61      207.49      2.37 o 
   1  -4   6       81.22       84.92      1.23 o 
   2  -4   6       16.03       16.56      0.60 o 
   3  -4   6        4.14        3.88      0.38 o 
   4  -4   6        0.01        0.26      0.25 o 
  -6  -3   6       19.19       17.48      0.86 o 
  -5  -3   6        0.41        0.55      0.25 o 
  -4  -3   6        3.89        2.59      0.33 o 
  -3  -3   6        4.41        4.14      0.24 o 
  -2  -3   6       38.18       37.91      0.70 o 
  -1  -3   6        9.48       10.76      0.34 o 
   0  -3   6       74.64       68.72      0.98 o 
   1  -3   6       29.66       29.21      0.47 o 
   2  -3   6       18.58       15.45      0.51 o 
   3  -3   6      676.35      692.93      6.72 o 
   4  -3   6       40.02       38.74      0.83 o 
   5  -3   6        3.35        2.75      0.42 o 
  -6  -2   6       19.07       20.54      0.90 o 
  -5  -2   6       14.11       12.57      0.68 o 
  -4  -2   6       22.09       23.46      1.22 o 
  -3  -2   6       90.77       88.84      0.99 o 
  -2  -2   6      406.07      379.10      3.21 o 
  -1  -2   6       63.89       61.68      0.68 o 
   0  -2   6      343.82      356.98      3.31 o 
   1  -2   6        0.32        0.21      0.08 o 
   2  -2   6       42.43       42.41      1.27 o 
   3  -2   6      128.15      121.32      1.71 o 
   4  -2   6       21.08       19.32      0.57 o 
   5  -2   6        0.50        0.45      0.20 o 
  -6  -1   6       11.09       12.80      0.57 o 
  -5  -1   6       12.15       12.41      0.47 o 
  -4  -1   6        9.80       10.37      0.51 o 
  -3  -1   6       43.45       35.28      1.16 o 
  -2  -1   6      101.58      117.43      1.14 o 
  -1  -1   6       23.13       30.62      0.69 o 
   0  -1   6      731.96      725.01      7.37 o 
   1  -1   6      324.41      340.31      3.68 o 
   2  -1   6        0.00        0.00      0.08 o 
   3  -1   6        0.29        0.03      0.11 o 
   4  -1   6        2.92        1.68      0.22 o 
   5  -1   6      108.11      103.20      1.56 o 
   6  -1   6       11.62       12.09      0.71 o 
  -6   0   6       27.82       29.66      1.44 o 
  -5   0   6       30.71       29.13      0.75 o 
  -4   0   6       38.99       39.48      1.23 o 
  -3   0   6        6.62        6.97      0.28 o 
  -2   0   6      103.69       81.92      0.85 o 
  -1   0   6       93.97       99.43      0.95 o 
   0   0   6      267.61      251.85      2.45 o 
   1   0   6       32.05       35.60      0.46 o 
   2   0   6       86.40       82.64      1.75 o 
   3   0   6       17.41       18.78      0.50 o 
   4   0   6       60.24       57.46      0.98 o 
   5   0   6       16.68       17.21      0.54 o 
   6   0   6        0.24        0.21      0.37 o 
  -6   1   6        0.00        0.39      0.25 o 
  -5   1   6       10.58        9.77      0.47 o 
  -4   1   6        0.93        1.04      0.18 o 
  -3   1   6        7.84        8.63      0.48 o 
  -2   1   6     1259.11     1248.61     11.66 o 
  -1   1   6      387.38      404.88      3.32 o 
   0   1   6       19.27       22.07      0.33 o 
   1   1   6       14.98       16.97      0.29 o 
   2   1   6      110.10       99.24      1.16 o 
   3   1   6       31.35       32.10      0.96 o 
   4   1   6       21.83       22.43      0.57 o 
   5   1   6        1.73        2.14      0.26 o 
   6   1   6       29.13       33.08      0.96 o 
  -6   2   6        0.01        0.05      0.25 o 
  -5   2   6        2.88        2.11      0.27 o 
  -4   2   6        5.43        5.67      0.34 o 
  -3   2   6      116.03      119.52      2.19 o 
  -2   2   6      577.30      569.84      5.58 o 
  -1   2   6        6.86        8.13      0.20 o 
   0   2   6       23.86       27.68      0.37 o 
   1   2   6       63.25       62.91      0.67 o 
   2   2   6      926.73      925.99      8.68 o 
   3   2   6       66.11       68.78      0.85 o 
   4   2   6       30.79       31.55      0.67 o 
   5   2   6       70.16       67.03      1.79 o 
   6   2   6        4.61        4.66      0.36 o 
  -5   3   6       32.09       29.69      1.49 o 
  -4   3   6        0.09        0.32      0.15 o 
  -3   3   6        3.24        3.19      0.33 o 
  -2   3   6      245.55      243.19      2.72 o 
  -1   3   6       82.39       78.72      1.00 o 
   0   3   6      115.31      120.62      1.34 o 
   1   3   6       11.56       12.50      0.32 o 
   2   3   6       17.56       17.43      0.30 o 
   3   3   6       10.57       11.88      0.31 o 
   4   3   6        6.02        4.59      0.28 o 
   5   3   6       26.59       26.42      1.17 o 
   6   3   6       11.66       13.01      0.95 o 
  -5   4   6        6.40        4.24      0.51 o 
  -4   4   6       17.35       13.71      0.54 o 
  -3   4   6        0.55        0.24      0.15 o 
  -2   4   6       11.29       11.26      0.43 o 
  -1   4   6        4.86        5.91      0.22 o 
   0   4   6      226.71      242.85      2.58 o 
   1   4   6       18.91       21.85      0.48 o 
   2   4   6      197.42      198.51      2.84 o 
   3   4   6        0.88        0.36      0.14 o 
   4   4   6       36.61       38.47      0.80 o 
   5   4   6        4.77        3.93      0.38 o 
   6   4   6        8.57        8.73      1.01 o 
  -4   5   6        2.26        2.38      0.41 o 
  -3   5   6       11.99       13.31      1.38 o 
  -2   5   6        5.15        5.77      0.41 o 
  -1   5   6        1.65        2.34      0.35 o 
   0   5   6       64.72       63.00      0.97 o 
   1   5   6        7.48        8.33      0.34 o 
   2   5   6       41.61       40.63      0.76 o 
   3   5   6       73.36       73.56      1.14 o 
   4   5   6        0.00        0.50      0.18 o 
   5   5   6        0.73        0.37      0.23 o 
   6   5   6        0.43        1.06      0.30 o 
  -3   6   6        0.06        0.23      0.25 o 
  -2   6   6      119.51      117.24      2.13 o 
  -1   6   6       24.34       29.35      0.68 o 
   0   6   6       22.06       21.38      0.56 o 
   1   6   6        0.51        0.58      0.15 o 
   2   6   6       26.92       24.55      0.76 o 
   3   6   6       63.49       61.35      1.27 o 
   4   6   6        1.38        1.15      0.33 o 
   5   6   6        0.33        0.37      0.27 o 
  -2   7   6        0.09        0.05      0.25 o 
  -1   7   6        2.87        3.87      0.43 o 
   0   7   6       15.96       18.72      0.69 o 
   1   7   6        1.05        1.54      0.33 o 
   2   7   6       15.05       17.23      0.74 o 
   3   7   6       39.67       37.10      1.16 o 
   4   7   6        0.27        0.11      0.30 o 
   0   8   6        1.43        1.21      0.35 o 
   1   8   6        0.71        0.32      0.42 o 
   2   8   6        0.52        0.53      0.30 o 
   3   8   6        0.05        0.09      0.27 o 
  -4  -6   7       22.33       24.10      0.74 o 
  -3  -6   7        1.81        2.42      0.82 o 
  -2  -6   7        4.54        4.04      0.32 o 
  -1  -6   7       20.52       20.25      0.63 o 
   0  -6   7        4.49        4.14      0.38 o 
   1  -6   7        5.62        7.48      0.53 o 
   2  -6   7       20.24       30.59      1.01 o 
  -5  -5   7        0.23        0.46      0.27 o 
  -4  -5   7        2.24        0.93      0.27 o 
  -3  -5   7        4.66        5.53      0.36 o 
  -2  -5   7       33.35       31.69      0.73 o 
  -1  -5   7       51.51       60.05      1.06 o 
   0  -5   7      112.95       86.75      1.35 o 
   1  -5   7       18.39       18.93      0.71 o 
   2  -5   7        6.79        6.26      0.45 o 
   3  -5   7        0.16       -0.11      0.23 o 
  -5  -4   7        2.17        2.79      0.43 o 
  -4  -4   7       26.23       26.86      1.06 o 
  -3  -4   7      218.04      220.07      3.03 o 
  -2  -4   7      297.16      292.19      3.50 o 
  -1  -4   7       31.48       26.60      0.61 o 
   0  -4   7       99.85       87.10      1.27 o 
   1  -4   7        4.79        3.61      0.33 o 
   2  -4   7       14.21       15.01      0.60 o 
   3  -4   7       19.94       19.06      0.71 o 
   4  -4   7        1.61        1.94      0.33 o 
  -6  -3   7       12.30       13.43      0.78 o 
  -5  -3   7       31.31       27.68      1.01 o 
  -4  -3   7       55.29       46.75      1.24 o 
  -3  -3   7        0.48        0.71      0.24 o 
  -2  -3   7       12.01       13.20      0.42 o 
  -1  -3   7       11.41       12.33      0.38 o 
   0  -3   7        6.36        8.07      0.31 o 
   1  -3   7      181.00      167.18      1.94 o 
   2  -3   7      288.87      284.67      3.00 o 
   3  -3   7       60.04       60.78      1.02 o 
   4  -3   7       15.89       15.21      0.54 o 
   5  -3   7        1.91        2.45      0.31 o 
  -6  -2   7       10.68        9.88      1.17 o 
  -5  -2   7       14.66       14.55      0.71 o 
  -4  -2   7        9.05        7.01      0.48 o 
  -3  -2   7       25.98       21.10      0.51 o 
  -2  -2   7       41.73       41.50      0.71 o 
  -1  -2   7        1.76        1.39      0.11 o 
   0  -2   7      235.87      257.33      2.27 o 
   1  -2   7      305.88      313.77      3.84 o 
   2  -2   7       39.76       32.79      0.96 o 
   3  -2   7        3.86        3.19      0.24 o 
   4  -2   7      481.04      489.30      5.03 o 
   5  -2   7        0.00        0.11      0.18 o 
  -6  -1   7        7.26        7.96      0.60 o 
  -5  -1   7        2.41        2.36      0.29 o 
  -4  -1   7      104.86      101.30      1.98 o 
  -3  -1   7       25.56       28.62      0.62 o 
  -2  -1   7      541.56      558.87      4.59 o 
  -1  -1   7      115.84      135.29      1.30 o 
   0  -1   7       45.43       50.26      0.68 o 
   1  -1   7      414.42      431.19      4.34 o 
   2  -1   7      201.10      216.87      2.31 o 
   3  -1   7      144.74      139.05      1.73 o 
   4  -1   7        0.44        0.39      0.15 o 
   5  -1   7       12.76       12.40      0.65 o 
   6  -1   7        7.91        7.26      1.01 o 
  -6   0   7        1.76        2.53      0.32 o 
  -5   0   7       18.04       18.60      0.67 o 
  -4   0   7       15.96       16.65      0.53 o 
  -3   0   7       14.48       13.28      0.64 o 
  -2   0   7        2.57        1.68      0.15 o 
  -1   0   7      605.29      584.78      4.72 o 
   0   0   7        1.67        1.74      0.15 o 
   1   0   7      192.64      193.97      1.74 o 
   2   0   7       65.90       63.02      1.04 o 
   3   0   7       21.69       24.71      0.55 o 
   4   0   7       18.90       18.61      0.64 o 
   5   0   7        2.65        2.25      0.26 o 
   6   0   7       22.05       23.84      0.73 o 
  -6   1   7       26.84       32.71      0.93 o 
  -5   1   7        0.03        0.06      0.16 o 
  -4   1   7       86.43       84.23      1.30 o 
  -3   1   7      294.60      277.45      3.98 o 
  -2   1   7        2.30        3.59      0.32 o 
  -1   1   7     1211.73     1222.39      9.63 o 
   0   1   7       26.28       26.83      0.46 o 
   1   1   7        1.10        1.30      0.16 o 
   2   1   7      118.97      137.38      1.33 o 
   3   1   7       31.05       27.34      0.69 o 
   4   1   7      196.60      201.97      2.35 o 
   5   1   7        7.40        7.47      0.46 o 
   6   1   7        3.38        2.78      0.32 o 
  -5   2   7        6.68        8.17      0.70 o 
  -4   2   7       11.83       12.23      0.56 o 
  -3   2   7       62.10       60.07      1.05 o 
  -2   2   7     1045.89     1018.51      9.65 o 
  -1   2   7      333.87      327.16      3.81 o 
   0   2   7        0.41       -0.03      0.07 o 
   1   2   7      697.22      652.04      5.27 o 
   2   2   7     1465.29     1491.67     11.75 o 
   3   2   7        0.31        0.51      0.11 o 
   4   2   7        4.20        4.72      0.33 o 
   5   2   7       39.94       37.71      0.96 o 
   6   2   7        1.16        0.88      0.24 o 
  -5   3   7        4.44        4.43      0.40 o 
  -4   3   7       25.82       25.77      0.73 o 
  -3   3   7       18.69       17.51      0.54 o 
  -2   3   7       23.85       23.24      0.73 o 
  -1   3   7       64.57       74.13      1.30 o 
   0   3   7       63.70       64.23      1.12 o 
   1   3   7      135.85      116.80      1.39 o 
   2   3   7      128.52      124.18      1.49 o 
   3   3   7       92.08       98.19      1.31 o 
   4   3   7       70.59       71.33      1.86 o 
   5   3   7        4.31        3.24      0.42 o 
   6   3   7       28.20       32.15      1.38 o 
  -5   4   7        0.55        1.33      0.38 o 
  -4   4   7       14.67       13.83      0.71 o 
  -3   4   7       11.69       12.69      0.58 o 
  -2   4   7       50.04       49.22      0.92 o 
  -1   4   7       44.19       42.41      0.97 o 
   0   4   7       13.13       14.88      0.43 o 
   1   4   7      120.08      124.14      1.96 o 
   2   4   7        6.96        8.20      0.34 o 
   3   4   7        0.22        0.50      0.16 o 
   4   4   7      299.71      296.61      3.25 o 
   5   4   7        0.17        0.00      0.23 o 
   6   4   7        0.16       -0.05      0.23 o 
  -4   5   7        2.36        2.33      0.41 o 
  -3   5   7        4.40        3.79      0.41 o 
  -2   5   7       53.66       51.77      1.19 o 
  -1   5   7        0.69        0.60      0.15 o 
   0   5   7       17.25       17.69      0.48 o 
   1   5   7        0.02        0.11      0.20 o 
   2   5   7       49.89       47.76      0.85 o 
   3   5   7      102.56      100.76      1.65 o 
   4   5   7       17.76       18.38      0.55 o 
   5   5   7        3.10        2.48      0.48 o 
   6   5   7        2.36        3.36      0.45 o 
  -3   6   7        2.17        2.89      0.41 o 
  -2   6   7       10.01        8.93      0.64 o 
  -1   6   7        2.53        3.38      0.38 o 
   0   6   7        1.30        1.08      0.20 o 
   1   6   7        0.04        0.25      0.14 o 
   2   6   7        2.35        2.96      0.28 o 
   3   6   7       12.68       12.55      0.68 o 
   4   6   7       10.37       11.20      0.48 o 
   5   6   7        0.25       -0.11      0.23 o 
  -2   7   7        5.43        5.88      0.69 o 
  -1   7   7       51.01       51.20      1.30 o 
   0   7   7       69.71       78.65      1.31 o 
   1   7   7        0.57        0.57      0.20 o 
   2   7   7        0.66        0.91      0.42 o 
   3   7   7       24.95       24.58      0.97 o 
   4   7   7        8.22       10.11      0.66 o 
   0   8   7       10.37       10.20      0.66 o 
   1   8   7        4.63        4.70      0.48 o 
   2   8   7        0.58        0.66      0.33 o 
   3   8   7        6.40        7.96      0.63 o 
  -3  -6   8       10.50       11.75      0.54 o 
  -2  -6   8       14.36       15.16      0.57 o 
  -1  -6   8       26.33       31.83      0.82 o 
   0  -6   8        0.00       -0.11      0.23 o 
   1  -6   8       12.56       12.50      0.63 o 
  -4  -5   8       28.66       33.61      1.15 o 
  -3  -5   8        4.84        6.08      0.41 o 
  -2  -5   8       16.35       15.00      0.71 o 
  -1  -5   8        0.09        0.21      0.25 o 
   0  -5   8       13.97       13.26      0.65 o 
   1  -5   8        1.03        0.76      0.27 o 
   2  -5   8        0.00        0.27      0.27 o 
   3  -5   8       21.83       23.90      1.11 o 
  -5  -4   8        0.02       -0.27      0.27 o 
  -4  -4   8       50.01       51.65      2.02 o 
  -3  -4   8      252.10      255.93      2.98 o 
  -2  -4   8      164.57      164.83      2.81 o 
  -1  -4   8       54.81       58.37      1.02 o 
   0  -4   8       32.78       31.33      0.69 o 
   1  -4   8       88.35       77.17      2.76 o 
   2  -4   8       16.44       15.85      0.85 o 
   3  -4   8        0.00        0.02      0.18 o 
   4  -4   8        0.00        0.30      0.25 o 
  -5  -3   8       18.64       14.21      1.17 o 
  -4  -3   8        6.05        5.61      0.58 o 
  -3  -3   8       30.61       31.22      0.71 o 
  -2  -3   8       79.40       78.93      1.18 o 
  -1  -3   8      262.50      261.03      2.85 o 
   0  -3   8       17.82       17.51      0.74 o 
   1  -3   8       13.44       13.47      0.90 o 
   2  -3   8        2.24        1.65      0.32 o 
   3  -3   8       79.48       82.57      1.28 o 
   4  -3   8        4.83        5.49      0.36 o 
  -6  -2   8        0.81        1.11      0.38 o 
  -5  -2   8        3.93        3.12      0.41 o 
  -4  -2   8       17.93       13.00      0.63 o 
  -3  -2   8        3.32        3.62      0.64 o 
  -2  -2   8        1.25        1.41      0.24 o 
  -1  -2   8      115.57      124.05      1.54 o 
   0  -2   8      133.31      128.90      1.30 o 
   1  -2   8        0.01       -0.14      0.09 o 
   2  -2   8        0.05       -0.05      0.14 o 
   3  -2   8       98.89       99.61      1.67 o 
   4  -2   8        0.07        0.74      0.33 o 
   5  -2   8        2.56        2.51      0.28 o 
  -6  -1   8       46.85       52.57      1.59 o 
  -5  -1   8        6.51        6.65      0.53 o 
  -4  -1   8        3.01        3.59      0.90 o 
  -3  -1   8       58.82       57.87      1.48 o 
  -2  -1   8      118.57      126.20      1.26 o 
  -1  -1   8       52.54       46.03      0.61 o 
   0  -1   8       39.15       34.87      0.51 o 
   1  -1   8      222.25      232.71      2.11 o 
   2  -1   8       63.97       61.65      1.16 o 
   3  -1   8        0.29        0.25      0.12 o 
   4  -1   8       71.57       68.51      1.14 o 
   5  -1   8        0.08        0.21      0.18 o 
  -6   0   8        1.69        1.99      0.31 o 
  -5   0   8        0.01       -0.05      0.15 o 
  -4   0   8       43.18       44.20      1.09 o 
  -3   0   8       54.80       53.74      0.91 o 
  -2   0   8       95.22      105.36      1.23 o 
  -1   0   8       27.48       28.43      0.42 o 
   0   0   8        5.39        3.94      0.17 o 
   1   0   8        0.10        0.42      0.08 o 
   2   0   8        8.73       11.13      0.34 o 
   3   0   8       48.32       49.71      0.89 o 
   4   0   8       77.97       80.16      1.25 o 
   5   0   8       18.66       20.90      0.63 o 
   6   0   8       12.99       15.20      0.58 o 
  -6   1   8        0.01        0.06      0.25 o 
  -5   1   8       26.95       27.02      0.77 o 
  -4   1   8      408.69      404.18      6.61 o 
  -3   1   8       62.03       62.92      1.01 o 
  -2   1   8       14.85       11.99      0.36 o 
  -1   1   8       58.68       59.88      0.70 o 
   0   1   8      258.03      237.83      2.08 o 
   1   1   8       62.20       69.98      0.78 o 
   2   1   8       18.85       21.18      0.38 o 
   3   1   8       64.93       68.98      1.06 o 
   4   1   8       10.82       12.06      0.44 o 
   5   1   8       38.44       36.14      1.14 o 
   6   1   8        0.63        0.92      0.32 o 
  -5   2   8        1.98        2.22      0.32 o 
  -4   2   8        0.77        0.86      0.22 o 
  -3   2   8        3.00        3.55      0.28 o 
  -2   2   8       27.46       27.64      0.79 o 
  -1   2   8      348.10      337.59      2.89 o 
   0   2   8       97.62       99.60      1.01 o 
   1   2   8     2200.45     2235.15     17.55 o 
   2   2   8        1.45        2.93      0.18 o 
   3   2   8        0.84        1.05      0.15 o 
   4   2   8        4.18        3.00      0.26 o 
   5   2   8       11.71       12.93      0.69 o 
   6   2   8        0.03       -0.15      0.21 o 
  -5   3   8        3.61        5.21      0.47 o 
  -4   3   8        6.99        7.24      0.52 o 
  -3   3   8        6.82        6.39      0.36 o 
  -2   3   8      161.89      164.80      1.97 o 
  -1   3   8      249.49      251.79      2.27 o 
   0   3   8        2.01        1.95      0.26 o 
   1   3   8       35.93       38.95      0.85 o 
   2   3   8      441.05      423.44      4.20 o 
   3   3   8       16.17       14.02      0.43 o 
   4   3   8       53.52       51.98      1.16 o 
   5   3   8       55.34       55.67      1.31 o 
   6   3   8       48.18       59.50      1.46 o 
  -4   4   8       24.59       22.33      1.06 o 
  -3   4   8       15.04       14.55      0.53 o 
  -2   4   8       14.05       14.00      0.59 o 
  -1   4   8       28.15       28.78      0.62 o 
   0   4   8       71.66       73.61      1.38 o 
   1   4   8       30.64       34.68      0.67 o 
   2   4   8        0.03        0.51      0.52 o 
   3   4   8       80.92       79.63      1.18 o 
   4   4   8       29.53       31.31      0.90 o 
   5   4   8        2.30        1.97      0.48 o 
   6   4   8       11.13       10.63      0.69 o 
  -4   5   8        9.64        8.56      0.63 o 
  -3   5   8       45.55       43.82      1.19 o 
  -2   5   8        0.76        0.83      0.25 o 
  -1   5   8       51.10       47.89      1.12 o 
   0   5   8        0.00        0.08      0.14 o 
   1   5   8       37.48       38.59      0.74 o 
   2   5   8        0.79        1.57      0.20 o 
   3   5   8        0.97        1.57      0.22 o 
   4   5   8        0.29        0.67      0.20 o 
   5   5   8       13.31       11.90      0.63 o 
   6   5   8        0.00       -0.27      0.23 o 
  -3   6   8        0.20        0.18      0.25 o 
  -2   6   8       26.87       26.41      0.89 o 
  -1   6   8       18.80       21.13      0.76 o 
   0   6   8       10.32       10.39      0.40 o 
   1   6   8        0.41        0.41      0.15 o 
   2   6   8      104.10      103.82      1.48 o 
   3   6   8        2.05        1.50      0.22 o 
   4   6   8        0.48        0.71      0.20 o 
   5   6   8        1.27        1.73      0.37 o 
  -2   7   8        1.50        2.10      0.41 o 
  -1   7   8       84.93       84.96      3.56 o 
   0   7   8       54.95       60.05      1.11 o 
   1   7   8        3.01        2.45      0.29 o 
   2   7   8        1.93        2.04      0.26 o 
   3   7   8        0.51        0.70      0.22 o 
   4   7   8        0.11        0.32      0.42 o 
   1   8   8        1.03        0.68      0.33 o 
   2   8   8        0.29        0.24      0.32 o 
  -2  -6   9       33.62       33.54      1.10 o 
  -1  -6   9       23.51       31.43      0.83 o 
   0  -6   9       13.79       13.68      0.80 o 
  -4  -5   9        2.30        2.86      0.43 o 
  -3  -5   9        3.28        3.45      0.51 o 
  -2  -5   9        5.23        4.57      0.38 o 
  -1  -5   9        3.66        3.55      0.32 o 
   0  -5   9       19.89       18.59      0.71 o 
   1  -5   9       21.39       20.33      0.79 o 
   2  -5   9        0.03        0.21      0.23 o 
  -5  -4   9        7.02        6.01      0.90 o 
  -4  -4   9       21.98       23.21      0.94 o 
  -3  -4   9       25.55       24.67      0.69 o 
  -2  -4   9       19.50       19.39      0.58 o 
  -1  -4   9       57.43       52.91      1.14 o 
   0  -4   9        3.05        3.14      0.33 o 
   1  -4   9        5.29        4.16      0.38 o 
   2  -4   9       25.16       21.12      0.75 o 
   3  -4   9        0.77        0.45      0.25 o 
  -5  -3   9        0.49        0.37      0.27 o 
  -4  -3   9        6.97        7.50      0.56 o 
  -3  -3   9       63.18       69.74      2.39 o 
  -2  -3   9       30.88       31.51      0.70 o 
  -1  -3   9       91.54       85.52      1.39 o 
   0  -3   9        9.99       12.57      0.86 o 
   1  -3   9       15.94       16.77      0.60 o 
   2  -3   9       32.59       29.14      0.86 o 
   3  -3   9        8.83        7.55      0.48 o 
   4  -3   9        0.04        0.16      0.23 o 
  -5  -2   9       37.62       35.94      2.44 o 
  -4  -2   9       54.99       50.29      1.38 o 
  -3  -2   9       37.70       32.87      0.97 o 
  -2  -2   9       39.34       41.65      0.78 o 
  -1  -2   9        0.24        1.64      0.56 o 
   0  -2   9       55.72       59.92      0.92 o 
   1  -2   9        1.45        0.86      0.20 o 
   2  -2   9        5.12        6.24      0.48 o 
   3  -2   9       79.49       76.21      1.18 o 
   4  -2   9      187.83      189.09      2.39 o 
   5  -2   9       17.86       15.71      0.59 o 
  -6  -1   9        1.68        1.43      0.38 o 
  -5  -1   9        5.98        5.16      0.53 o 
  -4  -1   9       35.46       34.42      2.02 o 
  -3  -1   9       59.01       56.53      1.04 o 
  -2  -1   9        7.29        7.31      0.24 o 
  -1  -1   9      603.17      600.53      4.95 o 
   0  -1   9      345.75      350.98      3.03 o 
   1  -1   9      280.61      279.63      2.50 o 
   2  -1   9      307.15      306.66      3.19 o 
   3  -1   9       69.35       69.35      1.08 o 
   4  -1   9       70.67       71.14      1.20 o 
   5  -1   9       11.05       11.47      0.51 o 
  -6   0   9        1.97        2.03      0.31 o 
  -5   0   9        0.80        0.83      0.22 o 
  -4   0   9       10.34       10.58      0.42 o 
  -2   0   9       74.41       84.67      1.17 o 
  -1   0   9        0.03        0.01      0.08 o 
   0   0   9       29.43       27.51      0.44 o 
   1   0   9       78.83       75.51      0.85 o 
   2   0   9       13.64       12.01      0.37 o 
   3   0   9       14.74       12.93      0.43 o 
   4   0   9       47.33       46.57      0.90 o 
   5   0   9        0.11       -0.11      0.15 o 
   6   0   9        3.12        1.92      0.45 o 
  -5   1   9       55.42       54.25      1.14 o 
  -4   1   9      215.97      207.02      2.57 o 
  -3   1   9       21.55       19.28      0.74 o 
  -2   1   9       64.05       65.92      0.99 o 
  -1   1   9       38.64       43.51      0.59 o 
   0   1   9       36.62       35.35      0.50 o 
   1   1   9       17.72       17.86      0.41 o 
   2   1   9       10.54       12.93      0.46 o 
   3   1   9        0.19        0.04      0.12 o 
   4   1   9       36.72       39.82      1.06 o 
   5   1   9       20.52       17.16      0.57 o 
   6   1   9        0.54        0.23      0.20 o 
  -5   2   9        8.22        8.04      0.56 o 
  -4   2   9        0.01        0.02      0.20 o 
  -3   2   9      412.41      404.10      5.57 o 
  -2   2   9       58.48       59.05      0.96 o 
  -1   2   9       23.49       23.00      0.42 o 
   0   2   9       54.93       59.15      0.71 o 
   1   2   9      191.72      189.10      1.75 o 
   2   2   9       52.30       56.00      0.70 o 
   3   2   9       13.18       13.63      0.41 o 
   4   2   9       86.29       80.30      1.22 o 
   5   2   9       49.75       50.09      1.27 o 
   6   2   9        1.80        2.02      0.53 o 
  -5   3   9        1.11        0.51      0.26 o 
  -4   3   9        8.79        7.53      0.44 o 
  -3   3   9       14.31       12.99      0.74 o 
  -2   3   9       36.90       35.46      0.71 o 
  -1   3   9        1.93        2.19      0.20 o 
   0   3   9        7.29        5.72      0.35 o 
   1   3   9       18.16       16.79      0.45 o 
   2   3   9      109.03      107.60      1.68 o 
   3   3   9        5.23        4.21      0.26 o 
   4   3   9        6.98        9.29      0.53 o 
   5   3   9       11.19        9.68      1.01 o 
   6   3   9        4.06        4.74      0.64 o 
  -4   4   9       25.16       25.58      1.86 o 
  -3   4   9        0.29        0.66      0.42 o 
  -2   4   9       11.48       12.26      0.59 o 
  -1   4   9       71.25       71.04      1.37 o 
   0   4   9        0.15        0.14      0.12 o 
   1   4   9        1.67        1.75      0.20 o 
   2   4   9       43.52       44.87      1.27 o 
   3   4   9        0.10        0.52      0.18 o 
   4   4   9       11.52       10.35      0.53 o 
   5   4   9        0.00        0.27      0.23 o 
   6   4   9        0.95        1.92      0.38 o 
  -4   5   9        9.85        6.76      0.56 o 
  -3   5   9       10.09       10.33      0.59 o 
  -2   5   9        0.41        0.45      0.25 o 
  -1   5   9        6.73        6.33      0.45 o 
   0   5   9       67.73       69.90      1.37 o 
   1   5   9       67.61       70.35      1.09 o 
   2   5   9       88.71       88.10      1.30 o 
   3   5   9       21.46       21.32      0.80 o 
   4   5   9       19.88       21.57      0.85 o 
   5   5   9        2.62        2.10      0.33 o 
  -3   6   9        3.59        3.15      0.58 o 
  -2   6   9        2.02        2.78      0.41 o 
  -1   6   9       15.38       14.32      0.66 o 
   0   6   9        0.48        0.28      0.18 o 
   1   6   9       11.89       10.32      0.42 o 
   2   6   9       23.78       21.42      0.61 o 
   3   6   9        1.67        2.02      0.26 o 
   4   6   9        3.39        4.63      0.34 o 
   5   6   9        0.18       -0.11      0.23 o 
  -1   7   9       72.32       72.47      2.18 o 
   0   7   9       21.81       24.91      0.68 o 
   1   7   9        5.15        6.18      0.40 o 
   2   7   9       20.62       21.92      0.64 o 
   3   7   9        9.83        7.63      0.51 o 
   4   7   9        0.64        0.64      0.24 o 
  -3  -5  10        7.58        8.07      0.46 o 
  -2  -5  10        2.17        2.25      0.29 o 
  -1  -5  10       13.49       16.28      0.58 o 
   0  -5  10        1.66        2.54      0.53 o 
   1  -5  10        1.50        0.37      0.23 o 
   2  -5  10        2.25        2.25      0.38 o 
  -4  -4  10       32.61       33.23      1.19 o 
  -3  -4  10       30.48       32.71      1.91 o 
  -2  -4  10       56.56       61.39      1.13 o 
  -1  -4  10       23.52       22.46      0.65 o 
   0  -4  10       53.52       43.26      1.09 o 
   1  -4  10      136.47      125.55      2.55 o 
   2  -4  10        1.04        0.64      0.23 o 
   3  -4  10        0.01        0.00      0.23 o 
  -5  -3  10        2.86        4.88      0.64 o 
  -4  -3  10       20.01       23.41      0.94 o 
  -3  -3  10       96.33       94.34      1.95 o 
  -2  -3  10       67.83       69.88      1.15 o 
  -1  -3  10      919.23      916.71      8.81 o 
   0  -3  10        2.45        2.77      0.24 o 
   1  -3  10       52.93       52.29      1.16 o 
   2  -3  10       39.23       39.27      1.01 o 
   3  -3  10        6.19        7.48      0.53 o 
   4  -3  10        1.29        1.26      0.64 o 
  -5  -2  10        9.23        8.09      0.63 o 
  -4  -2  10       10.92        9.37      0.69 o 
  -3  -2  10        5.37        3.41      0.38 o 
  -2  -2  10        1.87        1.69      0.20 o 
  -1  -2  10       44.29       41.34      0.76 o 
   0  -2  10       79.46       82.86      1.20 o 
   1  -2  10       25.23       23.19      0.68 o 
   2  -2  10      119.99      112.76      2.50 o 
   3  -2  10      149.55      159.42      2.00 o 
   4  -2  10       83.08       92.44      1.87 o 
  -5  -1  10        0.00       -0.27      0.23 o 
  -4  -1  10       59.39       58.55      1.46 o 
  -3  -1  10        4.19        4.29      0.41 o 
  -2  -1  10       20.71       20.99      0.51 o 
  -1  -1  10        0.00        0.27      0.12 o 
   0  -1  10       72.01       77.04      0.90 o 
   1  -1  10      176.46      177.53      1.72 o 
   2  -1  10       19.75       20.63      0.59 o 
   3  -1  10      156.55      150.26      1.94 o 
   4  -1  10        3.68        4.88      0.37 o 
   5  -1  10       15.38       16.86      0.58 o 
  -5   0  10       25.12       26.31      0.75 o 
  -4   0  10        3.50        3.94      0.29 o 
  -3   0  10        4.67        3.58      0.48 o 
  -2   0  10       27.70       27.01      0.58 o 
  -1   0  10      234.98      238.62      2.17 o 
   0   0  10        2.42        4.29      0.19 o 
   1   0  10       37.61       39.30      0.58 o 
   2   0  10        0.10        0.11      0.12 o 
   3   0  10        0.50        0.60      0.18 o 
   4   0  10       37.87       35.05      1.75 o 
   5   0  10       17.08       17.25      0.71 o 
  -5   1  10       23.72       22.98      1.21 o 
  -4   1  10        0.09        0.39      0.18 o 
  -3   1  10        0.68        0.65      0.15 o 
  -2   1  10        2.02        2.32      0.20 o 
  -1   1  10       12.65       12.63      0.40 o 
   0   1  10      173.12      179.34      1.71 o 
   1   1  10       30.28       28.25      0.46 o 
   2   1  10        0.00        0.11      0.12 o 
   3   1  10       31.47       29.67      0.65 o 
   4   1  10        0.73        0.78      0.18 o 
   5   1  10        0.11        0.27      0.23 o 
   6   1  10        0.21       -0.05      0.27 o 
  -5   2  10        0.25        0.53      0.23 o 
  -4   2  10        8.97        7.62      0.42 o 
  -3   2  10      132.88      131.28      1.81 o 
  -2   2  10      124.38      114.76      1.56 o 
  -1   2  10       19.88       18.42      0.37 o 
   0   2  10        1.64        0.97      0.11 o 
   1   2  10       79.83       79.96      1.00 o 
   2   2  10        0.25        0.11      0.11 o 
   3   2  10        7.60        7.96      0.45 o 
   4   2  10        1.19        1.28      0.30 o 
   5   2  10        0.00       -0.17      0.18 o 
   6   2  10        0.88        0.90      0.30 o 
  -5   3  10        0.10       -0.01      0.22 o 
  -4   3  10        6.68        6.67      0.53 o 
  -3   3  10      130.71      121.83      1.73 o 
  -2   3  10       63.81       62.55      1.09 o 
  -1   3  10        1.66        1.60      0.23 o 
   0   3  10       16.39       20.79      0.48 o 
   1   3  10       13.51       15.32      0.43 o 
   2   3  10      230.82      222.77      2.48 o 
   3   3  10       40.42       41.28      0.98 o 
   4   3  10       10.75       10.09      0.58 o 
   5   3  10        4.87        5.38      0.45 o 
   6   3  10        1.25        1.23      0.30 o 
  -4   4  10       12.99       13.53      0.71 o 
  -3   4  10        9.87       13.00      0.66 o 
  -2   4  10        6.23        6.12      0.43 o 
  -1   4  10       31.16       29.80      0.84 o 
   0   4  10        0.47        0.88      0.18 o 
   1   4  10        0.11       -0.04      0.12 o 
   2   4  10        8.31        6.59      0.32 o 
   3   4  10       78.10       79.37      1.44 o 
   4   4  10        7.83        8.12      0.53 o 
   5   4  10        1.26        0.53      0.23 o 
   6   4  10        1.53        0.78      0.33 o 
  -3   5  10        0.11        0.29      0.25 o 
  -2   5  10        0.94        0.58      0.27 o 
  -1   5  10       30.05       30.01      1.22 o 
   0   5  10       47.05       45.73      1.53 o 
   1   5  10       10.50       11.51      0.54 o 
   2   5  10        1.06        1.32      0.20 o 
   3   5  10       57.61       56.61      1.04 o 
   4   5  10        3.46        3.08      0.38 o 
   5   5  10       12.27       12.21      0.90 o 
  -2   6  10        0.00       -0.34      0.23 o 
  -1   6  10        0.01       -0.11      0.23 o 
   0   6  10        9.86       10.44      0.46 o 
   1   6  10        4.11        3.35      0.33 o 
   2   6  10       37.35       36.36      0.81 o 
   3   6  10        1.28        1.15      0.24 o 
   4   6  10        1.72        1.06      0.28 o 
   5   6  10        5.60        6.01      0.64 o 
  -1   7  10       18.75       20.17      0.95 o 
   0   7  10        0.14        0.03      0.25 o 
   1   7  10        0.05       -0.18      0.18 o 
   2   7  10       15.23       16.56      0.61 o 
   3   7  10        2.52        2.81      0.31 o 
   4   7  10        1.16        1.45      0.26 o 
  -3  -5  11        0.24        0.02      0.27 o 
  -2  -5  11        8.24       10.63      0.52 o 
  -1  -5  11       14.83       13.37      0.63 o 
   0  -5  11        5.78        5.68      0.45 o 
   1  -5  11        5.81        5.25      0.53 o 
  -4  -4  11        0.98        0.64      0.53 o 
  -3  -4  11       12.78       14.66      0.74 o 
  -2  -4  11       30.13       31.76      0.79 o 
  -1  -4  11        0.01        0.11      0.18 o 
   0  -4  11       52.39       48.47      2.49 o 
   1  -4  11        4.90        4.22      0.41 o 
   2  -4  11        7.79        9.32      0.56 o 
  -4  -3  11        0.02        0.08      0.25 o 
  -3  -3  11        4.54        4.24      0.48 o 
  -2  -3  11      201.00      203.89      2.49 o 
  -1  -3  11       24.28       25.80      0.67 o 
   0  -3  11       16.67       15.03      0.60 o 
   1  -3  11        0.51        0.74      0.23 o 
   2  -3  11        3.46        4.19      0.38 o 
   3  -3  11        0.03        0.11      0.23 o 
  -5  -2  11        0.80        0.57      0.33 o 
  -4  -2  11       65.81       64.17      1.61 o 
  -3  -2  11       32.43       29.68      1.22 o 
  -2  -2  11        8.65        8.91      0.37 o 
  -1  -2  11       60.86       62.13      1.03 o 
   0  -2  11       18.80       20.80      0.55 o 
   1  -2  11       58.04       53.81      1.75 o 
   2  -2  11       34.94       37.54      1.11 o 
   3  -2  11       66.94       68.81      1.46 o 
   4  -2  11       15.57       15.18      1.70 o 
  -5  -1  11        3.39        2.88      0.45 o 
  -4  -1  11        0.58        0.29      0.25 o 
  -3  -1  11       31.96       31.01      0.97 o 
  -2  -1  11       44.31       40.94      1.04 o 
  -1  -1  11       33.12       28.99      0.82 o 
   0  -1  11        4.71        5.81      0.44 o 
   1  -1  11       33.39       35.23      0.77 o 
   2  -1  11       16.67       15.35      0.47 o 
   3  -1  11       35.87       35.16      0.80 o 
   4  -1  11      131.80      132.32      2.29 o 
   5  -1  11       40.16       42.94      0.98 o 
  -5   0  11        0.04        0.69      0.30 o 
  -4   0  11       11.71       13.31      0.81 o 
  -3   0  11        9.97       10.54      0.42 o 
  -2   0  11        0.52        0.50      0.14 o 
  -1   0  11       28.83       31.43      0.80 o 
   0   0  11       20.74       26.27      0.60 o 
   1   0  11       39.34       40.85      0.75 o 
   2   0  11      241.26      236.66      2.60 o 
   3   0  11       16.82       16.36      0.54 o 
   4   0  11       35.07       35.26      0.82 o 
   5   0  11        0.03        0.27      0.23 o 
  -5   1  11        1.78        1.90      0.29 o 
  -4   1  11       26.51       26.97      0.73 o 
  -3   1  11       14.48       13.91      0.48 o 
  -2   1  11        0.88        0.94      0.15 o 
  -1   1  11      134.68      134.88      1.39 o 
   0   1  11        1.81        1.51      0.20 o 
   1   1  11        2.58        4.08      0.29 o 
   2   1  11        5.52        5.05      0.26 o 
   3   1  11       43.06       45.69      0.85 o 
   4   1  11        0.02        0.64      0.28 o 
   5   1  11        0.69        0.14      0.18 o 
  -5   2  11        1.22        1.13      0.31 o 
  -4   2  11        0.01       -0.18      0.16 o 
  -3   2  11      186.05      200.33      2.46 o 
  -2   2  11      119.00      120.26      1.63 o 
  -1   2  11       17.26       18.14      0.46 o 
   0   2  11       30.86       33.12      0.54 o 
   1   2  11       63.11       61.49      1.58 o 
   2   2  11       24.47       22.77      0.53 o 
   3   2  11        0.83        0.38      0.21 o 
   4   2  11      123.25      121.70      2.18 o 
   5   2  11       12.44       11.84      0.63 o 
  -4   3  11        0.15       -0.11      0.23 o 
  -3   3  11      113.97      110.96      1.65 o 
  -2   3  11       84.16       79.23      1.55 o 
  -1   3  11        0.57        0.16      0.16 o 
   0   3  11       28.16       28.42      0.61 o 
   1   3  11        1.18        1.24      0.27 o 
   2   3  11      324.23      299.69      3.19 o 
   3   3  11       11.98       10.54      0.64 o 
   4   3  11        8.56        8.70      0.53 o 
   5   3  11        2.52        1.44      0.58 o 
  -4   4  11        0.38        0.42      0.42 o 
  -3   4  11       16.82       16.56      0.74 o 
  -2   4  11        0.24       -0.15      0.32 o 
  -1   4  11       12.66       12.09      0.59 o 
   0   4  11       60.13       61.57      0.99 o 
   1   4  11       21.44       20.69      0.54 o 
   2   4  11       71.97       63.70      1.06 o 
   3   4  11      160.65      153.60      4.35 o 
   4   4  11       14.20       12.53      0.69 o 
   5   4  11        7.37        8.06      0.56 o 
  -3   5  11       16.18       18.86      0.82 o 
  -2   5  11        1.64        2.23      0.35 o 
  -1   5  11        1.23        1.21      0.25 o 
   0   5  11        1.87        1.18      0.20 o 
   1   5  11        0.00        0.11      0.18 o 
   2   5  11       13.50       14.18      0.48 o 
   3   5  11       31.09       33.61      1.03 o 
   4   5  11       34.09       32.10      0.98 o 
   5   5  11        3.96        3.03      0.38 o 
  -2   6  11       15.82       15.15      0.74 o 
  -1   6  11        4.40        4.40      0.43 o 
   0   6  11        0.86        1.19      0.32 o 
   1   6  11        2.98        2.99      0.29 o 
   2   6  11        1.06        1.73      0.24 o 
   3   6  11       16.97       13.92      0.53 o 
   4   6  11        0.83        0.90      0.30 o 
  -1   7  11        0.82        0.99      0.33 o 
   0   7  11        0.51        0.09      0.27 o 
   1   7  11       13.06       13.27      0.54 o 
   2   7  11        2.54        1.84      0.33 o 
   3   7  11        2.19        1.97      0.27 o 
  -1  -5  12        0.23        0.69      0.30 o 
   0  -5  12        1.86        2.23      0.38 o 
  -3  -4  12        0.12        0.11      0.25 o 
  -2  -4  12        0.15        0.11      0.20 o 
  -1  -4  12       16.76       16.85      0.58 o 
   0  -4  12        0.60        0.48      0.23 o 
   1  -4  12        1.08        0.61      0.58 o 
   2  -4  12       14.61       16.50      0.75 o 
  -4  -3  12       59.58       58.03      1.64 o 
  -3  -3  12       12.47       11.38      0.66 o 
  -2  -3  12      223.57      233.02      2.79 o 
  -1  -3  12        7.04        6.55      0.43 o 
   0  -3  12        6.52        6.43      0.45 o 
   1  -3  12       32.94       29.66      0.90 o 
   2  -3  12        0.16        0.39      0.25 o 
   3  -3  12        4.08        3.13      0.38 o 
  -4  -2  12        1.33        3.14      0.45 o 
  -3  -2  12        0.19        0.42      0.25 o 
  -2  -2  12        0.00        0.42      0.32 o 
  -1  -2  12      225.90      230.03      2.66 o 
   0  -2  12        2.89        3.15      0.26 o 
   1  -2  12        3.17        3.25      0.33 o 
   2  -2  12       30.07       29.35      0.90 o 
   3  -2  12        0.27        0.00      0.18 o 
   4  -2  12        2.34        2.31      0.42 o 
  -5  -1  12        2.14        1.63      0.48 o 
  -4  -1  12       27.72       24.04      1.27 o 
  -3  -1  12        5.66        6.22      0.53 o 
  -2  -1  12        0.55        0.86      0.25 o 
  -1  -1  12      147.22      151.40      1.87 o 
   0  -1  12        0.59        0.78      0.18 o 
   1  -1  12       12.27       13.05      0.65 o 
   2  -1  12       38.85       37.13      0.77 o 
   3  -1  12        4.06        4.59      0.53 o 
   4  -1  12       21.30       23.15      1.07 o 
  -5   0  12       11.43       11.94      0.71 o 
  -4   0  12        6.47        6.60      0.56 o 
  -3   0  12       26.52       28.83      0.73 o 
  -2   0  12      127.23      119.13      1.59 o 
  -1   0  12        0.12        0.00      0.11 o 
   0   0  12        4.64        4.70      0.26 o 
   1   0  12        3.94        3.61      0.30 o 
   2   0  12      113.85      113.11      1.63 o 
   3   0  12       24.53       23.90      0.75 o 
   4   0  12        2.02        1.89      0.26 o 
   5   0  12        6.49        6.23      0.46 o 
  -5   1  12        4.92        5.14      0.46 o 
  -4   1  12        0.05        0.05      0.15 o 
  -3   1  12        8.45        8.98      0.72 o 
  -2   1  12       21.04       19.37      0.54 o 
  -1   1  12       66.29       69.44      1.07 o 
   0   1  12       21.72       23.18      0.52 o 
   1   1  12        4.93        4.81      0.29 o 
   2   1  12       32.45       34.38      0.69 o 
   3   1  12        1.65        1.78      0.22 o 
   4   1  12        6.85        7.44      0.50 o 
   5   1  12        1.80        2.10      0.42 o 
  -4   2  12      104.62       97.24      1.58 o 
  -3   2  12       73.93       76.70      1.30 o 
  -2   2  12        0.33        0.01      0.14 o 
  -1   2  12       17.22       17.67      0.64 o 
   0   2  12       70.00       66.84      1.46 o 
   1   2  12        8.10        9.43      0.37 o 
   2   2  12        0.06       -0.05      0.15 o 
   3   2  12        0.02        0.05      0.16 o 
   4   2  12        6.88        6.92      0.80 o 
   5   2  12        3.44        2.40      0.38 o 
  -4   3  12       13.88       12.18      0.71 o 
  -3   3  12        1.73        1.66      0.33 o 
  -2   3  12       14.85       16.09      0.85 o 
  -1   3  12        0.84        0.58      0.37 o 
   0   3  12        7.32        6.99      0.35 o 
   1   3  12      271.55      261.81      2.86 o 
   2   3  12       90.49       85.59      1.29 o 
   3   3  12       38.52       35.76      0.98 o 
   4   3  12        1.95        1.55      0.30 o 
   5   3  12        9.67        9.03      2.07 o 
  -3   4  12        0.00       -0.14      0.19 o 
  -2   4  12        1.93        2.02      0.33 o 
  -1   4  12       35.52       35.36      1.27 o 
   0   4  12        2.28        1.65      0.22 o 
   1   4  12        4.51        4.46      0.38 o 
   2   4  12       80.35       77.05      1.22 o 
   3   4  12       16.78       15.50      0.68 o 
   4   4  12        6.83        5.84      0.58 o 
   5   4  12        2.44        3.71      0.45 o 
  -3   5  12        4.96        5.30      0.51 o 
  -2   5  12        0.47        1.12      0.53 o 
  -1   5  12        6.39        5.91      0.48 o 
   0   5  12       64.55       65.62      2.44 o 
   1   5  12        1.05        0.81      0.26 o 
   2   5  12        1.66        1.63      0.24 o 
   3   5  12       33.56       33.05      1.11 o 
   4   5  12        0.26        0.53      0.23 o 
   5   5  12        0.35        0.58      0.30 o 
  -2   6  12        0.52        0.80      0.33 o 
  -1   6  12       13.50       12.27      0.95 o 
   0   6  12        0.05        0.20      0.27 o 
   1   6  12       11.41       11.95      0.51 o 
   2   6  12        1.06        0.83      0.22 o 
   3   6  12        1.27        0.95      0.26 o 
   4   6  12        1.35        0.85      0.30 o 
   0   7  12        6.98        6.38      0.51 o 
   1   7  12        0.02        0.35      0.24 o 
   2   7  12       15.56       16.71      0.81 o 
   3   7  12       10.29        9.85      0.68 o 
  -2  -4  13       13.82       15.89      0.61 o 
  -1  -4  13        1.54        0.98      0.48 o 
   0  -4  13        0.33        1.06      0.30 o 
   1  -4  13        3.67        4.87      0.64 o 
  -3  -3  13       27.94       31.55      1.12 o 
  -2  -3  13       15.03       16.00      0.79 o 
  -1  -3  13       26.18       26.20      0.73 o 
   0  -3  13        4.85        4.89      0.48 o 
   1  -3  13        2.83        2.76      0.38 o 
   2  -3  13       16.08       15.96      0.71 o 
  -4  -2  13       25.75       27.38      1.70 o 
  -3  -2  13        2.45        2.63      0.41 o 
  -2  -2  13        1.95        0.85      0.30 o 
  -1  -2  13       14.13       14.96      0.73 o 
   0  -2  13       45.66       46.20      1.09 o 
   1  -2  13       16.57       14.87      0.60 o 
   2  -2  13        7.65        7.96      0.53 o 
   3  -2  13        0.51        0.50      0.25 o 
  -4  -1  13       52.43       51.10      1.46 o 
  -3  -1  13        0.07        0.21      0.25 o 
  -2  -1  13        2.37        1.76      0.33 o 
  -1  -1  13        1.58        1.78      0.22 o 
   0  -1  13       33.96       34.50      0.75 o 
   1  -1  13       86.30       88.45      3.34 o 
   2  -1  13       52.61       55.49      1.54 o 
   3  -1  13       50.89       45.30      1.28 o 
   4  -1  13        4.86        5.04      0.38 o 
  -4   0  13       20.30       20.67      1.06 o 
  -3   0  13        1.15        1.43      0.30 o 
  -2   0  13        8.42        8.98      0.53 o 
  -1   0  13      111.29      114.51      1.30 o 
   0   0  13       16.58       18.56      0.77 o 
   1   0  13      172.04      174.42      2.04 o 
   2   0  13      167.62      170.81      2.06 o 
   3   0  13       16.74       16.52      0.73 o 
   4   0  13       23.07       24.27      0.77 o 
  -4   1  13        0.72        0.66      0.23 o 
  -3   1  13        0.27        0.61      0.21 o 
  -2   1  13        0.12        0.08      0.14 o 
  -1   1  13        0.16        0.23      0.17 o 
   0   1  13        3.85        3.50      0.24 o 
   1   1  13        0.17        0.45      0.12 o 
   2   1  13       10.36        9.07      0.38 o 
   3   1  13       41.80       39.00      1.70 o 
   4   1  13        2.65        2.61      0.38 o 
   5   1  13        0.22       -0.16      0.23 o 
  -4   2  13       66.92       67.79      1.83 o 
  -3   2  13       33.08       31.51      1.53 o 
  -2   2  13        4.04        3.76      0.27 o 
  -1   2  13        1.80        1.65      0.27 o 
   0   2  13        4.97        5.22      0.29 o 
   1   2  13        6.97        7.08      0.41 o 
   2   2  13        6.59        6.03      0.41 o 
   3   2  13        9.13        9.06      1.33 o 
   4   2  13        6.38        5.91      0.53 o 
   5   2  13        3.28        1.63      0.33 o 
  -4   3  13       39.12       37.64      1.22 o 
  -3   3  13      162.43      148.27      2.57 o 
  -2   3  13        0.10        0.02      0.18 o 
  -1   3  13        1.44        1.27      0.25 o 
   0   3  13       14.04       15.23      0.97 o 
   1   3  13        6.91        6.69      0.83 o 
   2   3  13        0.01        0.21      0.27 o 
   3   3  13        2.20        1.43      0.30 o 
   4   3  13       37.21       38.19      2.55 o 
   5   3  13        0.10        0.00      0.23 o 
  -3   4  13        3.95        2.33      0.58 o 
  -2   4  13        6.98        7.11      0.69 o 
  -1   4  13        3.94        3.74      0.41 o 
   0   4  13        2.22        2.03      0.37 o 
   1   4  13        1.66        1.27      0.33 o 
   2   4  13       73.56       68.35      1.14 o 
   3   4  13       15.21       14.77      0.68 o 
   4   4  13        3.65        3.18      0.38 o 
   5   4  13        0.07        0.29      0.25 o 
  -2   5  13        1.23        1.51      0.33 o 
  -1   5  13       24.07       22.96      0.82 o 
   0   5  13        5.66        5.32      0.45 o 
   1   5  13        0.10        0.11      0.15 o 
   2   5  13        9.39        9.98      0.62 o 
   3   5  13        0.04        0.50      0.25 o 
   4   5  13        1.16        2.48      0.38 o 
  -1   6  13       10.47       10.11      0.74 o 
   0   6  13       14.99       15.58      0.74 o 
   1   6  13        0.68        1.69      0.26 o 
   2   6  13       36.39       37.95      0.89 o 
   3   6  13        1.37        0.95      0.25 o 
   1   7  13        0.43        0.48      0.30 o 
  -1  -4  14        0.02        0.39      0.25 o 
  -3  -3  14        9.76       10.30      0.71 o 
  -2  -3  14        5.82        6.77      0.56 o 
  -1  -3  14       30.08       28.83      0.90 o 
   0  -3  14        9.82        8.30      0.53 o 
   1  -3  14       28.93       31.15      1.38 o 
   2  -3  14       12.36       10.00      0.63 o 
  -3  -2  14        0.68        0.50      0.27 o 
  -2  -2  14       36.45       39.84      1.19 o 
  -1  -2  14      234.44      248.93      2.93 o 
   0  -2  14       88.68       88.63      1.69 o 
   1  -2  14       28.52       28.67      0.90 o 
   2  -2  14        0.00       -0.16      0.23 o 
   3  -2  14       22.70       24.51      0.90 o 
  -4  -1  14        2.23        2.48      0.41 o 
  -3  -1  14       26.81       26.03      0.97 o 
  -2  -1  14       24.36       25.85      1.17 o 
  -1  -1  14       25.69       26.37      0.67 o 
   0  -1  14       61.80       65.71      1.31 o 
   1  -1  14        2.16        2.24      0.53 o 
   2  -1  14        6.87        5.63      0.58 o 
   3  -1  14        5.47        4.83      0.45 o 
  -4   0  14        6.65        6.85      0.60 o 
  -3   0  14        1.60        0.48      0.30 o 
  -2   0  14        9.13       10.31      0.56 o 
  -1   0  14        0.49        0.37      0.23 o 
   0   0  14        0.10        0.04      0.13 o 
   1   0  14       53.34       54.46      0.91 o 
   2   0  14       16.64       19.06      0.57 o 
   3   0  14       13.67       10.10      0.45 o 
   4   0  14        2.75        3.17      0.32 o 
  -4   1  14       10.06       11.72      1.54 o 
  -3   1  14        1.73        1.31      0.23 o 
  -2   1  14        2.64        3.44      0.27 o 
  -1   1  14        9.75       10.01      0.42 o 
   0   1  14        9.99        9.82      0.33 o 
   1   1  14        6.75        6.68      0.32 o 
   2   1  14        0.12        0.11      0.23 o 
   3   1  14        1.15        1.24      0.30 o 
   4   1  14        3.42        3.21      0.41 o 
  -4   2  14        0.36        0.14      0.29 o 
  -3   2  14        4.40        3.50      0.35 o 
  -2   2  14        6.05        6.20      0.43 o 
  -1   2  14       21.60       22.52      0.74 o 
   0   2  14       21.78       24.31      0.68 o 
   1   2  14       14.24       13.12      0.45 o 
   2   2  14       10.38       11.99      0.80 o 
   3   2  14        1.65        1.03      0.42 o 
   4   2  14        0.47        0.18      0.25 o 
  -3   3  14       11.16        9.88      0.59 o 
  -2   3  14       19.80       21.91      0.82 o 
  -1   3  14        3.78        2.80      0.33 o 
   0   3  14        7.05        5.76      0.41 o 
   1   3  14       11.14       10.10      0.79 o 
   2   3  14        4.01        5.29      0.41 o 
   3   3  14       17.92       15.00      0.74 o 
   4   3  14        2.00        2.32      0.74 o 
  -3   4  14       14.70       12.75      0.74 o 
  -2   4  14        6.88        7.89      0.59 o 
  -1   4  14        3.36        3.90      0.53 o 
   0   4  14        1.48        0.99      0.25 o 
   1   4  14        8.55        9.07      0.38 o 
   2   4  14        5.97        5.70      0.37 o 
   3   4  14       11.39        8.28      0.53 o 
   4   4  14        2.92        1.79      0.33 o 
  -2   5  14        1.32        1.32      0.33 o 
  -1   5  14        3.95        3.61      0.74 o 
   0   5  14        5.45        5.94      1.22 o 
   1   5  14        1.13        1.45      0.24 o 
   2   5  14       24.86       27.25      0.73 o 
   3   5  14       42.77       39.07      1.96 o 
   4   5  14        0.21        0.29      0.25 o 
  -1   6  14        3.36        3.81      0.64 o 
   0   6  14        5.83        5.73      0.51 o 
   1   6  14        6.19        7.08      0.45 o 
   2   6  14       23.19       23.58      1.08 o 
   3   6  14        6.54        7.59      0.56 o 
  -2  -3  15       25.53       28.53      1.06 o 
  -1  -3  15        0.45        0.21      0.23 o 
   0  -3  15        0.23        0.11      0.23 o 
   1  -3  15        0.04        0.21      0.37 o 
  -3  -2  15        1.17        1.25      0.33 o 
  -2  -2  15       40.58       39.93      1.24 o 
  -1  -2  15       60.80       64.40      1.83 o 
   0  -2  15       24.18       25.68      0.83 o 
   1  -2  15        0.88        0.42      0.23 o 
   2  -2  15       10.20       11.73      0.60 o 
  -3  -1  15        7.14        6.81      0.56 o 
  -2  -1  15        2.82        3.82      0.45 o 
  -1  -1  15        5.25        4.83      0.45 o 
   0  -1  15       80.49       89.11      1.69 o 
   1  -1  15       14.54       15.87      0.68 o 
   2  -1  15        3.25        3.24      0.38 o 
   3  -1  15        6.27        7.62      0.53 o 
  -3   0  15       31.58       32.50      1.91 o 
  -2   0  15       11.25        8.44      0.74 o 
  -1   0  15        0.93        0.53      0.23 o 
   0   0  15        0.24       -0.05      0.19 o 
   1   0  15       30.93       32.79      0.73 o 
   2   0  15       11.46       11.06      0.58 o 
   3   0  15        1.94        1.69      0.28 o 
  -3   1  15        6.57        5.17      0.53 o 
  -2   1  15        8.62        9.14      0.45 o 
  -1   1  15        3.32        2.73      0.26 o 
   0   1  15       19.70       22.78      0.51 o 
   1   1  15        0.03       -0.15      0.18 o 
   2   1  15       94.91       94.92      1.76 o 
   3   1  15       13.31       12.11      0.63 o 
   4   1  15        0.24        0.21      0.37 o 
  -3   2  15        7.92        6.57      1.11 o 
  -2   2  15        1.00        1.20      0.27 o 
  -1   2  15       18.37       18.97      0.85 o 
   0   2  15       23.31       24.56      0.82 o 
   1   2  15       11.89       11.67      0.90 o 
   2   2  15        9.68        9.08      0.74 o 
   3   2  15        0.15        0.37      0.23 o 
   4   2  15        4.87        4.65      0.48 o 
  -3   3  15       21.86       23.76      0.92 o 
  -2   3  15       51.35       55.70      1.86 o 
  -1   3  15        4.36        4.60      0.74 o 
   0   3  15       21.62       21.71      0.79 o 
   1   3  15        9.07        8.32      0.54 o 
   2   3  15        2.35        1.76      0.30 o 
   3   3  15       10.99       12.71      0.63 o 
   4   3  15        6.50        6.20      0.53 o 
  -2   4  15        0.08        0.33      0.25 o 
  -1   4  15       22.50       22.15      0.82 o 
   0   4  15       13.57       14.53      1.06 o 
   1   4  15        0.09        0.11      0.18 o 
   2   4  15       72.16       68.34      1.46 o 
   3   4  15       23.68       19.24      0.79 o 
   4   4  15        2.04        1.12      0.42 o 
  -1   5  15        1.18        1.07      0.33 o 
   0   5  15        3.26        2.72      0.42 o 
   1   5  15       17.41       17.04      1.04 o 
   2   5  15       20.50       21.39      1.32 o 
   3   5  15       22.80       22.30      0.86 o 
   0   6  15        0.92        0.77      0.33 o 
   1   6  15        4.18        3.97      0.48 o 
   2   6  15        7.57        7.56      0.58 o 
  -2  -2  16       26.05       26.97      1.70 o 
  -1  -2  16        8.57        7.96      0.74 o 
   0  -2  16        0.44        0.44      0.25 o 
   1  -2  16        2.08        2.40      0.38 o 
  -2  -1  16        5.78        5.74      0.51 o 
  -1  -1  16       65.17       64.08      1.54 o 
   0  -1  16        0.05        0.32      0.23 o 
   1  -1  16        6.15        6.88      0.53 o 
   2  -1  16        0.02        0.16      0.23 o 
  -3   0  16       19.95       21.82      0.94 o 
  -2   0  16        9.17       10.37      0.63 o 
  -1   0  16        0.75        0.58      0.32 o 
   0   0  16       28.55       30.42      0.90 o 
   1   0  16       67.09       69.52      3.34 o 
   2   0  16       23.74       22.48      0.79 o 
   3   0  16        1.58        1.01      0.30 o 
  -3   1  16       21.23       22.98      1.96 o 
  -2   1  16       10.84       10.08      0.63 o 
  -1   1  16       11.34       12.25      0.85 o 
   0   1  16        9.30        9.44      0.51 o 
   1   1  16       12.34       13.75      0.63 o 
   2   1  16        2.72        2.36      0.37 o 
   3   1  16        5.50        4.89      0.45 o 
  -3   2  16        0.24        0.29      0.25 o 
  -2   2  16        0.50        0.44      0.25 o 
  -1   2  16        5.68        4.92      0.43 o 
   0   2  16        6.62        5.16      0.41 o 
   1   2  16        3.65        3.26      0.74 o 
   2   2  16       10.97       11.48      1.22 o 
   3   2  16        4.43        4.25      0.45 o 
  -2   3  16       10.01       12.34      0.66 o 
  -1   3  16        0.49        0.55      0.25 o 
   0   3  16        6.03        5.17      0.64 o 
   1   3  16        2.74        2.42      0.28 o 
   2   3  16        4.22        4.33      0.64 o 
   3   3  16        9.49        9.87      0.60 o 
  -2   4  16       13.87       15.11      0.82 o 
  -1   4  16        3.03        3.43      1.22 o 
   0   4  16        1.08        1.29      0.33 o 
   1   4  16        4.78        3.74      0.32 o 
   2   4  16        6.85        6.33      0.48 o 
   3   4  16       21.98       18.82      0.79 o 
   0   5  16        1.12        1.13      0.33 o 
   1   5  16        2.14        1.31      0.33 o 
   2   5  16        0.00       -0.21      0.23 o 
  -1  -1  17        2.02        2.44      0.53 o 
   0  -1  17        5.35        5.58      0.90 o 
   1  -1  17       18.71       17.36      0.75 o 
  -2   0  17        1.43        1.32      0.33 o 
  -1   0  17        9.76       12.23      0.63 o 
   0   0  17       46.38       49.66      1.70 o 
   1   0  17       28.17       30.03      1.38 o 
   2   0  17        2.04        2.65      0.53 o 
  -2   1  17        1.63        1.91      0.64 o 
  -1   1  17        0.00        0.11      0.42 o 
   0   1  17       25.65       28.33      1.17 o 
   1   1  17       58.22       55.31      1.27 o 
   2   1  17        3.17        2.96      0.38 o 
  -2   2  17        0.00       -0.11      0.32 o 
  -1   2  17        0.50        0.48      0.37 o 
   0   2  17        1.05        0.70      0.32 o 
   1   2  17        0.04        0.11      0.23 o 
   2   2  17       17.68       18.56      0.90 o 
   3   2  17        1.41        1.12      0.42 o 
  -1   3  17        2.15        1.80      0.33 o 
   0   3  17        7.21        6.38      0.48 o 
   1   3  17        0.35        0.00      0.23 o 
   2   3  17        0.91        0.21      0.23 o 
   3   3  17        0.07        0.20      0.25 o 
  -1   4  17       11.73       13.90      0.74 o 
   0   4  17        0.51       -0.11      0.32 o 
   1   4  17        2.21        2.90      0.41 o 
   2   4  17        0.02        0.16      0.30 o 
  -1   1  18        2.78        3.93      0.74 o 
   1   1  18       17.30       19.20      1.17 o 
  -1   2  18        0.03       -0.21      0.32 o 
   0   2  18        6.07        6.47      0.64 o 
   1   2  18        0.92        0.88      0.33 o 
   2   2  18        0.27        0.18      0.25 o 
   0   3  18        1.14        1.46      0.33 o 
   1   3  18       14.82       16.44      0.95 o 
                                                 
